# Supplementary material for: Poly[diaqua-μ4-biphenyl-4,4′-dicarboxyl­ato-magnesium(II)]
Source: Acta Crystallogr Sect E Struct Rep Online. 2009 Jan 28;65(Pt 2):m237. doi: 10.1107/S1600536809002864 (PMC2968397; doi:10.1107/S1600536809002864)
Supplement: Supplementary file 1 [file e-65-0m237-sup1.cif]

##############################################################################
###                                                                        ###
###        Electronic paper (Acta Crystallographica Section E)             ###
###                                                                        ###
##############################################################################
#                                                                            #
# This CIF contains the data in a paper accepted for publication in Acta     #
# Crystallographica Section E. It conforms to the requirements of Notes      #
# for Authors for Section E, and has been peer reviewed under the auspices   #
# of the IUCr Commission on Journals.                                        #
#                                                                            #
# Full details of the Crystallographic Information File format               #
# are given in the paper "The Crystallographic Information File (CIF):       #
# a New Standard Archive File for Crystallography" by S. R. Hall, F. H.      #
# Allen and I. D. Brown [Acta Cryst. (1991), A47, 655-685].                  #
#                                                                            #
# The current version of the core CIF dictionary is obtainable from          #
# ftp://ftp.iucr.org/pub/cif_core.dic. The current version number is 2.4.    #
#                                                                            #
# Software is freely available for graphical display of the structure(s) in  #
# this CIF.  For information consult the CIF home page http://www.iucr.org/  #
# cif/home.html                                                              #
#                                                                            #
# This file may be used for bona fide research purposes within the           #
# scientific community so long as proper attribution is given to the journal # 
# article from which it was obtained.                                        #
#                                                                            #
##############################################################################
                                             
data_I
_audit_creation_method     SHELXL-97
_chemical_name_systematic
;
Poly[diaqua-\m~4~-biphenyl-4,4'-dicarboxylato-magnesium(II)]
;
_chemical_name_common     ?
_chemical_formula_moiety     ?
_chemical_formula_sum     'C7 H6 Mg0.50 O3'
_chemical_formula_iupac     '[Mg (C14 H8 O4) (H2 O)2]'
_chemical_formula_weight     150.27
_chemical_melting_point     ?
_symmetry_cell_setting     Orthorhombic
_symmetry_space_group_name_H-M     'P b c n'
loop_
    _symmetry_equiv_pos_as_xyz
    'x, y, z'
    '-x+1/2, -y+1/2, z+1/2'
    '-x, y, -z+1/2'
    'x+1/2, -y+1/2, -z'
    '-x, -y, -z'
    'x-1/2, y-1/2, -z-1/2'
    'x, -y, z-1/2'
    '-x-1/2, y-1/2, z'
_cell_length_a     6.5913(10)
_cell_length_b     7.2900(9)
_cell_length_c     26.759(4)
_cell_angle_alpha     90.00
_cell_angle_beta     90.00
_cell_angle_gamma     90.00
_cell_volume     1285.8(3)
_cell_formula_units_Z     8
_cell_measurement_reflns_used     1007
_cell_measurement_theta_min     3.05
_cell_measurement_theta_max     25.15
_cell_measurement_temperature     295(2)
_exptl_crystal_description     lamellar
_exptl_crystal_colour     colorless
_exptl_crystal_size_max     0.15
_exptl_crystal_size_mid     0.10
_exptl_crystal_size_min     0.05
_exptl_crystal_density_diffrn     1.553
_exptl_crystal_density_meas     ?
_exptl_crystal_density_method     'not measured'
_exptl_crystal_F_000     624
_exptl_absorpt_coefficient_mu     0.164
_exptl_absorpt_correction_type     multi-scan
_exptl_absorpt_process_details     '(SADABS; Bruker, 2007)'
_exptl_absorpt_correction_T_min     0.9758
_exptl_absorpt_correction_T_max     0.9951
_exptl_special_details
;
;
_diffrn_ambient_temperature     295(2)
_diffrn_radiation_type     MoK\a
_diffrn_radiation_wavelength     0.71073
_diffrn_radiation_source     'fine-focus sealed tube'
_diffrn_radiation_monochromator     graphite
_diffrn_measurement_device_type     'Bruker APEXII CCD'
_diffrn_measurement_method     '\f and \w'
_diffrn_detector_area_resol_mean     ?
_diffrn_reflns_number     5950
_diffrn_reflns_av_R_equivalents     0.0477
_diffrn_reflns_av_sigmaI/netI     0.0521
_diffrn_reflns_theta_min     1.52
_diffrn_reflns_theta_max     28.35
_diffrn_reflns_theta_full     28.35
_diffrn_measured_fraction_theta_max     0.991
_diffrn_measured_fraction_theta_full     0.991
_diffrn_reflns_limit_h_min     -7
_diffrn_reflns_limit_h_max     8
_diffrn_reflns_limit_k_min     -9
_diffrn_reflns_limit_k_max     9
_diffrn_reflns_limit_l_min     -22
_diffrn_reflns_limit_l_max     35
_refine_special_details
;
Refinement of <i>F</i>^2^ against ALL reflections. The weighted <i>R</i>-factor
<i>wR</i> and goodness of fit <i>S</i> are based on <i>F</i>^2^, conventional
<i>R</i>-factors <i>R</i> are based on <i>F</i>, with <i>F</i> set to zero for
negative <i>F</i>^2^. The threshold expression of <i>F</i>^2^ >
\s(<i>F</i>^2^) is used only for calculating <i>R</i>-factors(gt) <i>etc</i>.
and is not relevant to the choice of reflections for refinement.
<i>R</i>-factors based on <i>F</i>^2^ are statistically about twice as large
as those based on <i>F</i>, and <i>R</i>- factors based on ALL data will be
even larger.
;
_reflns_number_total     1589
_reflns_number_gt     1048
_reflns_threshold_expression     I>2\s(I)
_refine_ls_structure_factor_coef     Fsqd
_refine_ls_matrix_type     full
_refine_ls_R_factor_all     0.0781
_refine_ls_R_factor_gt     0.0408
_refine_ls_wR_factor_gt     0.0895
_refine_ls_wR_factor_ref     0.1059
_refine_ls_goodness_of_fit_ref     1.015
_refine_ls_restrained_S_all     1.015
_refine_ls_number_reflns     1589
_refine_ls_number_parameters     97
_refine_ls_number_restraints     0
_refine_ls_hydrogen_treatment     constr
_refine_ls_weighting_scheme     calc
_refine_ls_weighting_details
         'calc w=1/[\s^2^(Fo^2^)+(0.0448P)^2^+0.3401P] where P=(Fo^2^+2Fc^2^)/3'
_atom_sites_solution_hydrogens     geom
_atom_sites_solution_primary     direct
_atom_sites_solution_secondary     difmap
_refine_ls_shift/su_max     0.000
_refine_ls_shift/su_mean     0.000
_refine_diff_density_max     0.303
_refine_diff_density_min     -0.296
_refine_ls_extinction_method     none
_refine_ls_extinction_coef     ?
loop_
    _atom_type_symbol
    _atom_type_description
    _atom_type_scat_dispersion_real
    _atom_type_scat_dispersion_imag
    _atom_type_scat_source
    'C' 'C' 0.0033 0.0016
                         'International Tables Vol C Tables 4.2.6.8 and 6.1.1.4'
    'H' 'H' 0.0000 0.0000
                         'International Tables Vol C Tables 4.2.6.8 and 6.1.1.4'
    'O' 'O' 0.0106 0.0060
                         'International Tables Vol C Tables 4.2.6.8 and 6.1.1.4'
    'Mg' 'Mg' 0.0486 0.0363
                         'International Tables Vol C Tables 4.2.6.8 and 6.1.1.4'
_computing_data_collection     'APEX2 (Bruker, 2007)'
_computing_cell_refinement     'SAINT (Bruker, 2007)'
_computing_data_reduction     'SAINT (Bruker, 2007)'
_computing_structure_solution     'SHELXS97 (Sheldrick, 2008)'
_computing_structure_refinement     'SHELXL97 (Sheldrick, 2008)'
_computing_molecular_graphics     'SHELXTL (Sheldrick, 2008)'
_computing_publication_material     'SHELXTL (Sheldrick, 2008)'
loop_
    _atom_site_type_symbol
    _atom_site_label
    _atom_site_fract_x
    _atom_site_fract_y
    _atom_site_fract_z
    _atom_site_U_iso_or_equiv
    _atom_site_adp_type
    _atom_site_calc_flag
    _atom_site_refinement_flags
    _atom_site_occupancy
    _atom_site_disorder_assembly
    _atom_site_disorder_group
    Mg Mg1 1.0000 0.5000 0.0000 0.0159(2) Uani d S 1 . .
    C C1 0.7888(3) 0.7850(2) 0.06884(7) 0.0162(4) Uani d . 1 . .
    C C2 0.8503(3) 0.7715(3) 0.12262(7) 0.0184(4) Uani d . 1 . .
    C C3 0.7124(3) 0.8132(3) 0.16000(7) 0.0245(5) Uani d . 1 . .
    H H3 0.5796 0.8440 0.1517 0.029 Uiso calc R 1 . .
    C C4 0.7715(4) 0.8092(3) 0.20963(7) 0.0259(5) Uani d . 1 . .
    H H4 0.6775 0.8380 0.2343 0.031 Uiso calc R 1 . .
    C C5 0.9691(3) 0.7629(3) 0.22334(7) 0.0211(5) Uani d . 1 . .
    C C6 1.1051(3) 0.7183(3) 0.18550(7) 0.0261(5) Uani d . 1 . .
    H H6 1.2372 0.6854 0.1938 0.031 Uiso calc R 1 . .
    C C7 1.0476(3) 0.7220(3) 0.13581(8) 0.0242(5) Uani d . 1 . .
    H H7 1.1409 0.6915 0.1111 0.029 Uiso calc R 1 . .
    O O1 0.9201(2) 0.74253(17) 0.03552(5) 0.0194(3) Uani d . 1 . .
    O O1W 0.7228(2) 0.48848(18) -0.03619(5) 0.0221(3) Uani d . 1 . .
    H H1WA 0.6306 0.5799 -0.0412 0.080 Uiso d . 1 . .
    H H1WB 0.6335 0.4082 -0.0293 0.080 Uiso d . 1 . .
    O O2 0.6164(2) 0.8454(2) 0.05857(5) 0.0233(4) Uani d . 1 . .
loop_
    _atom_site_aniso_label
    _atom_site_aniso_U_11
    _atom_site_aniso_U_22
    _atom_site_aniso_U_33
    _atom_site_aniso_U_12
    _atom_site_aniso_U_13
    _atom_site_aniso_U_23
    Mg1 0.0166(5) 0.0205(4) 0.0107(4) 0.0010(4) 0.0010(4) -0.0006(4)
    C1 0.0195(11) 0.0161(9) 0.0129(9) 0.0000(8) 0.0000(8) 0.0002(7)
    C2 0.0214(12) 0.0218(10) 0.0121(9) 0.0017(8) -0.0020(8) 0.0004(8)
    C3 0.0214(12) 0.0352(12) 0.0171(10) 0.0075(10) -0.0001(9) 0.0004(9)
    C4 0.0271(13) 0.0388(11) 0.0116(9) 0.0057(10) 0.0022(9) -0.0003(9)
    C5 0.0240(12) 0.0272(10) 0.0120(10) 0.0006(9) -0.0017(9) -0.0002(8)
    C6 0.0202(12) 0.0416(12) 0.0166(10) 0.0029(10) -0.0037(9) 0.0012(9)
    C7 0.0216(12) 0.0369(12) 0.0141(10) 0.0042(10) 0.0010(8) -0.0005(9)
    O1 0.0221(8) 0.0232(7) 0.0129(7) 0.0025(6) 0.0012(6) -0.0015(6)
    O1W 0.0165(8) 0.0279(7) 0.0221(7) 0.0001(6) -0.0011(6) 0.0012(6)
    O2 0.0200(8) 0.0346(8) 0.0152(7) 0.0065(7) -0.0015(7) 0.0041(6)
_geom_special_details
;
All e.s.d.'s (except the e.s.d. in the dihedral angle between two l.s. planes)
are estimated using the full covariance matrix. The cell e.s.d.'s are taken
into account individually in the estimation of e.s.d.'s in distances, angles
and torsion angles; correlations between e.s.d.'s in cell parameters are only
used when they are defined by crystal symmetry. An approximate (isotropic)
treatment of cell e.s.d.'s is used for estimating e.s.d.'s involving l.s.
planes.
;
loop_
    _geom_bond_atom_site_label_1
    _geom_bond_atom_site_label_2
    _geom_bond_site_symmetry_2
    _geom_bond_distance
    _geom_bond_publ_flag
    Mg1 O1W 5_765 2.0696(14) ?
    Mg1 O1W . 2.0696(14) ?
    Mg1 O1 . 2.0753(12) ?
    Mg1 O1 5_765 2.0753(12) ?
    Mg1 O2 8_755 2.0774(13) ?
    Mg1 O2 4_565 2.0774(13) ?
    C1 O2 . 1.249(2) ?
    C1 O1 . 1.281(2) ?
    C1 C2 . 1.498(3) ?
    C2 C3 . 1.385(3) ?
    C2 C7 . 1.395(3) ?
    C3 C4 . 1.384(3) ?
    C3 H3 . 0.9300 ?
    C4 C5 . 1.395(3) ?
    C4 H4 . 0.9300 ?
    C5 C6 . 1.391(3) ?
    C5 C5 3_755 1.484(4) ?
    C6 C7 . 1.383(3) ?
    C6 H6 . 0.9300 ?
    C7 H7 . 0.9300 ?
    O1W H1WA . 0.9119 ?
    O1W H1WB . 0.8502 ?
    O2 Mg1 4_465 2.0774(13) ?
loop_
    _geom_angle_atom_site_label_1
    _geom_angle_atom_site_label_2
    _geom_angle_atom_site_label_3
    _geom_angle_site_symmetry_1
    _geom_angle_site_symmetry_3
    _geom_angle
    _geom_angle_publ_flag
    O1W Mg1 O1W 5_765 . 180.00(10) ?
    O1W Mg1 O1 5_765 . 88.58(5) ?
    O1W Mg1 O1 . . 91.42(5) ?
    O1W Mg1 O1 5_765 5_765 91.42(5) ?
    O1W Mg1 O1 . 5_765 88.58(5) ?
    O1 Mg1 O1 . 5_765 180.00(6) ?
    O1W Mg1 O2 5_765 8_755 89.72(5) ?
    O1W Mg1 O2 . 8_755 90.28(5) ?
    O1 Mg1 O2 . 8_755 91.31(5) ?
    O1 Mg1 O2 5_765 8_755 88.69(5) ?
    O1W Mg1 O2 5_765 4_565 90.28(5) ?
    O1W Mg1 O2 . 4_565 89.72(5) ?
    O1 Mg1 O2 . 4_565 88.69(5) ?
    O1 Mg1 O2 5_765 4_565 91.31(5) ?
    O2 Mg1 O2 8_755 4_565 180.00(8) ?
    O2 C1 O1 . . 123.14(17) ?
    O2 C1 C2 . . 118.73(17) ?
    O1 C1 C2 . . 118.03(17) ?
    C3 C2 C7 . . 119.06(18) ?
    C3 C2 C1 . . 120.10(18) ?
    C7 C2 C1 . . 120.82(18) ?
    C4 C3 C2 . . 120.2(2) ?
    C4 C3 H3 . . 119.9 ?
    C2 C3 H3 . . 119.9 ?
    C3 C4 C5 . . 121.3(2) ?
    C3 C4 H4 . . 119.3 ?
    C5 C4 H4 . . 119.3 ?
    C6 C5 C4 . . 117.84(18) ?
    C6 C5 C5 . 3_755 121.5(2) ?
    C4 C5 C5 . 3_755 120.6(2) ?
    C7 C6 C5 . . 121.3(2) ?
    C7 C6 H6 . . 119.4 ?
    C5 C6 H6 . . 119.4 ?
    C6 C7 C2 . . 120.2(2) ?
    C6 C7 H7 . . 119.9 ?
    C2 C7 H7 . . 119.9 ?
    C1 O1 Mg1 . . 134.15(12) ?
    Mg1 O1W H1WA . . 128.9 ?
    Mg1 O1W H1WB . . 122.5 ?
    H1WA O1W H1WB . . 94.2 ?
    C1 O2 Mg1 . 4_465 133.89(13) ?
data_global
_journal_date_recd_electronic     2009-01-21
_journal_date_accepted     2009-01-22
_journal_name_full     'Acta Crystallographica, Section E'
_journal_year     2009
_journal_volume     65
_journal_issue      2
_journal_page_first     m237
_journal_page_last     m237
_journal_paper_category     QM
_journal_coeditor_code     NC2132
_publ_contact_author_name     'Chia-Her Lin'
_publ_contact_author_address
; Department of Chemistry
  Chung-Yuan Christian University
  Chung-Li 320
  Taiwan R.O.C.
;
_publ_contact_author_email     chiaher@cycu.edu.tw
_publ_contact_author_fax     '886 3 265 3399'
_publ_contact_author_phone     '886 3 265 3315'
_publ_section_title
;
Poly[diaqua-\m~4~-biphenyl-4,4'-dicarboxylato-magnesium(II)]
;
loop_
    _publ_author_name
    _publ_author_footnote
    _publ_author_address
    'Hsin-Kuan Liu' .
; Department of Chemistry
  Chung-Yuan Christian University
  Chung-Li 320
  Taiwan
;
    'Xiang-Wen Peng' .
; Department of Chemistry
  Chung-Yuan Christian University
  Chung-Li 320
  Taiwan
;
    'Chia-Her Lin' .
; Department of Chemistry
  Chung-Yuan Christian University
  Chung-Li 320
  Taiwan
;
