# Supplementary material for: Poly[diaqua-μ4-biphenyl-4,4′-dicarboxyl­ato-magnesium(II)]
Source: Acta Crystallogr Sect E Struct Rep Online. 2009 Jan 28;65(Pt 2):m237. doi: 10.1107/S1600536809002864 (PMC2968397; doi:10.1107/S1600536809002864)
Supplement: Supplementary file 2 [file e-65-0m237-Isup2.hkl]

# 
# h,k,l, Fc-squared, Fo-squared, sigma(Fo-squared) and status flag 
# 
data_I
_shelx_title ' SW6_0m in Pbcn' 
_shelx_refln_list_code          4 
_shelx_F_calc_maximum      201.82 
_exptl_crystal_F_000       624.00 
_reflns_d_resolution_high  0.7484 
 
loop_ 
 _symmetry_equiv_pos_as_xyz 
 'x, y, z' 
 '-x+1/2, -y+1/2, z+1/2' 
 '-x, y, -z+1/2' 
 'x+1/2, -y+1/2, -z' 
 '-x, -y, -z' 
 'x-1/2, y-1/2, -z-1/2' 
 'x, -y, z-1/2' 
 '-x-1/2, y-1/2, z' 
 
_cell_length_a     6.5913 
_cell_length_b     7.2900 
_cell_length_c    26.7586 
_cell_angle_alpha  90.000 
_cell_angle_beta   90.000 
_cell_angle_gamma  90.000 
 
_shelx_F_squared_multiplier     1.000 
 
loop_ 
 _refln_index_h 
 _refln_index_k 
 _refln_index_l 
 _refln_F_squared_calc 
 _refln_F_squared_meas 
 _refln_F_squared_sigma 
 _refln_observed_status 
   2   0   0      411.02      403.22     12.81 o 
   4   0   0      793.37      784.17     43.80 o 
   6   0   0      284.41      325.20     41.13 o 
   8   0   0      188.99      109.02     36.42 o 
   1   1   0     3887.32     3953.70     43.43 o 
   3   1   0     1656.64     1627.43     31.98 o 
   5   1   0       63.03       89.30     13.68 o 
   0   2   0    40731.93    39454.82    386.67 o 
   2   2   0      178.29      269.13     10.49 o 
   4   2   0     2284.23     2185.83     48.28 o 
   6   2   0      732.73      762.37     60.88 o 
   8   2   0      217.78      200.65     43.76 o 
   1   3   0      486.44      497.77     10.75 o 
   3   3   0     2455.68     2300.58     40.55 o 
   5   3   0      944.40     1018.19     38.17 o 
   7   3   0      439.82      448.83     37.15 o 
   0   4   0    17745.42    17766.79    204.61 o 
   2   4   0      644.47      632.04     17.84 o 
   4   4   0     1456.72     1466.37     31.68 o 
   6   4   0        2.16       -1.06     14.52 o 
   8   4   0        0.39      -23.73     28.80 o 
   1   5   0     1100.25     1008.23     26.05 o 
   3   5   0     1123.88     1159.30     50.55 o 
   5   5   0      121.64      112.29     16.62 o 
   7   5   0      132.37      172.38     32.62 o 
   0   6   0      265.96      213.19     12.74 o 
   2   6   0      403.16      326.09     27.46 o 
   4   6   0      573.01      677.00     81.16 o 
   6   6   0       15.64       31.12     20.95 o 
   1   7   0      240.64      274.87     26.22 o 
   3   7   0        6.66       -1.54     13.75 o 
   5   7   0      164.69      191.90     30.68 o 
   0   8   0      630.69      681.59     38.41 o 
   2   8   0      524.24      448.70     31.06 o 
   4   8   0       11.16        0.73     18.53 o 
   3   9   0      353.70      336.27     49.77 o 
   1   1   1    11368.66    11071.71     77.84 o 
   2   1   1       33.59       29.17      3.97 o 
   3   1   1      108.39      124.50      6.51 o 
   4   1   1       59.23       89.86      8.95 o 
   5   1   1        0.00       -4.05      7.22 o 
   6   1   1      170.38      173.89     18.45 o 
   7   1   1        4.29       -0.55     11.28 o 
   8   1   1        8.25       21.40     14.42 o 
   0   2   1     3331.60     3273.42     26.13 o 
   1   2   1     5914.30     5935.99     41.06 o 
   2   2   1     1198.33     1208.42     18.50 o 
   3   2   1      101.11      105.58      6.84 o 
   4   2   1       53.69       53.50      6.73 o 
   5   2   1        2.60        9.07      7.71 o 
   6   2   1        0.84       -7.99      7.99 o 
   7   2   1       54.26       56.10     14.44 o 
   8   2   1        7.39        9.25     14.57 o 
   1   3   1     5139.78     5290.60     35.29 o 
   2   3   1     1466.99     1571.39     17.37 o 
   3   3   1        0.28       -3.56      4.57 o 
   4   3   1        8.46        7.28      5.22 o 
   5   3   1        6.89        7.66      7.99 o 
   6   3   1        6.53       -7.49      8.57 o 
   7   3   1        0.86       -0.94     14.30 o 
   8   3   1        8.89       32.98     22.93 o 
   0   4   1     1421.44     1466.27     17.35 o 
   1   4   1     1567.44     1573.71     17.57 o 
   2   4   1     1206.93     1285.05     18.21 o 
   3   4   1       45.20       57.73      5.46 o 
   4   4   1      233.81      256.26     10.70 o 
   5   4   1        1.42       -5.55      7.42 o 
   6   4   1        0.45        1.19     11.80 o 
   7   4   1        3.23      -16.05     16.10 o 
   8   4   1        3.63       16.76     21.51 o 
   1   5   1     1423.82     1368.96     21.72 o 
   2   5   1     1689.72     1641.27     21.93 o 
   3   5   1        3.15       -1.56      4.87 o 
   4   5   1        0.28       -5.53      7.48 o 
   5   5   1       13.08       -1.08      9.40 o 
   6   5   1        6.51      -12.04     12.45 o 
   7   5   1        0.80       -5.68     15.74 o 
   0   6   1       65.58       73.88      6.62 o 
   1   6   1      567.59      551.45      9.68 o 
   2   6   1      294.83      281.67     16.09 o 
   3   6   1      190.96      221.60     16.15 o 
   4   6   1      142.31      158.59     15.04 o 
   5   6   1       63.43       49.68     10.43 o 
   6   6   1       27.81       44.79     12.97 o 
   1   7   1      249.56      227.62     12.01 o 
   2   7   1      256.92      241.03     19.43 o 
   3   7   1        0.00        6.24      9.96 o 
   4   7   1       62.47       59.11      9.78 o 
   5   7   1        1.09        3.35      9.52 o 
   6   7   1        9.71       13.74     13.27 o 
   0   8   1        2.72        0.93     13.47 o 
   1   8   1        7.16        3.10      7.02 o 
   2   8   1       50.58       46.48     11.80 o 
   3   8   1       16.64        4.52     11.11 o 
   4   8   1       36.41       23.34     16.42 o 
   5   8   1        0.08       -2.19     13.22 o 
   1   9   1       17.87        8.80     18.17 o 
   2   9   1       23.34       11.94     14.22 o 
   3   9   1        7.26       13.41     21.50 o 
   0   0   2     8937.03     8543.16    110.83 o 
   1   0   2     9515.35     9325.99     93.06 o 
   2   0   2      110.68       85.53      6.77 o 
   3   0   2       61.33       57.47     11.66 o 
   4   0   2        0.04       -0.92      9.58 o 
   5   0   2      206.49      219.54     17.09 o 
   6   0   2        0.51        3.71     14.42 o 
   7   0   2        9.44       16.51     17.05 o 
   8   0   2       67.14       65.84     24.37 o 
   1   1   2     1543.33     1585.59     13.56 o 
   2   1   2      347.32      339.28      8.33 o 
   3   1   2     2109.29     2046.30     22.48 o 
   4   1   2       59.38       77.75      9.62 o 
   5   1   2        0.45        6.66      7.83 o 
   6   1   2        0.54       -7.93      7.93 o 
   7   1   2      650.04      595.08     56.82 o 
   8   1   2       45.71       72.91     19.30 o 
   0   2   2    10054.65     9392.59     67.59 o 
   1   2   2     8489.17     8540.94     59.44 o 
   2   2   2       35.37       53.52      9.01 o 
   3   2   2     1030.70     1059.40     17.78 o 
   4   2   2     4144.41     4176.46     44.04 o 
   5   2   2        0.27       13.66      9.19 o 
   6   2   2      316.39      326.11     17.94 o 
   7   2   2        4.00       15.48     12.03 o 
   8   2   2      310.23      369.05     54.27 o 
   1   3   2       89.47       73.73      4.61 o 
   2   3   2        7.06        7.52      3.53 o 
   3   3   2     1465.20     1419.03     22.52 o 
   4   3   2       25.03       23.82      5.95 o 
   5   3   2      296.90      313.37     18.22 o 
   6   3   2      140.03      164.95     16.54 o 
   7   3   2      228.72      257.10     21.49 o 
   8   3   2        3.83      -18.70     18.70 o 
   0   4   2     2164.86     2096.42     22.25 o 
   1   4   2        3.83        2.47      3.16 o 
   2   4   2       30.28       46.12      4.38 o 
   3   4   2       16.71       15.92      5.52 o 
   4   4   2     1072.11     1113.26     18.06 o 
   5   4   2       54.81       59.97      9.96 o 
   6   4   2        0.18       -3.80     11.71 o 
   7   4   2       60.40       70.45     18.05 o 
   8   4   2        0.17        5.86     21.47 o 
   1   5   2      488.31      475.32     10.68 o 
   2   5   2      246.93      267.81     13.07 o 
   3   5   2     1165.38     1131.01     22.99 o 
   4   5   2       26.10       38.95      9.26 o 
   5   5   2       11.67       -9.12      9.12 o 
   6   5   2        1.48       -8.35     10.33 o 
   7   5   2      299.86      318.53     23.91 o 
   0   6   2      665.22      663.67     18.24 o 
   1   6   2        1.74       -2.13      3.94 o 
   2   6   2      299.97      301.59     16.59 o 
   3   6   2        5.21       10.84      6.31 o 
   4   6   2      263.31      295.70     15.27 o 
   5   6   2        3.56       -2.05     10.78 o 
   6   6   2      184.75      231.75     23.57 o 
   1   7   2      264.30      287.06     17.02 o 
   2   7   2      531.02      453.75     20.41 o 
   3   7   2       19.16       10.94     10.26 o 
   4   7   2        4.32        0.70     11.37 o 
   5   7   2        8.73       -1.62      9.56 o 
   6   7   2        5.86       15.45     12.46 o 
   0   8   2      743.61      823.06     41.05 o 
   1   8   2       35.28       50.50     12.37 o 
   2   8   2        1.63        9.26     14.50 o 
   3   8   2      165.06      166.57     20.77 o 
   4   8   2      107.38       77.24     19.40 o 
   5   8   2       32.52       26.73     36.10 o 
   1   9   2       53.21       40.55     17.26 o 
   2   9   2      179.95      174.33     20.68 o 
   3   9   2      276.04      243.86     51.35 o 
   1   1   3        0.94       -0.84      1.33 o 
   2   1   3     2372.10     2343.64     40.39 o 
   3   1   3      209.45      276.77      9.12 o 
   4   1   3      634.89      703.65     18.58 o 
   5   1   3       42.40       61.46     11.38 o 
   6   1   3      240.65      241.46     16.12 o 
   7   1   3       75.38       85.77     15.50 o 
   0   2   3      925.01      964.87     11.51 o 
   1   2   3     1293.77     1262.41     11.62 o 
   2   2   3        0.02       -3.13      3.13 o 
   3   2   3       74.14       81.88      6.57 o 
   4   2   3      730.84      709.28     16.91 o 
   5   2   3      138.48      146.50     14.59 o 
   6   2   3        0.37        0.13      8.24 o 
   7   2   3        3.44       -1.15     10.37 o 
   8   2   3       31.82       12.32     14.77 o 
   1   3   3      659.06      695.60      9.08 o 
   2   3   3     1184.76     1200.49     15.00 o 
   3   3   3      721.81      757.47     15.36 o 
   4   3   3      619.25      649.09     14.99 o 
   5   3   3       18.54        5.71      8.99 o 
   6   3   3        7.07       -4.38      8.67 o 
   7   3   3       49.62       41.60     12.48 o 
   8   3   3      134.99      140.97     28.77 o 
   0   4   3      416.94      464.49     10.38 o 
   1   4   3     1982.56     1981.95     19.23 o 
   2   4   3      216.49      224.50      7.83 o 
   3   4   3       32.36       36.40      5.38 o 
   4   4   3      205.93      223.74     11.33 o 
   5   4   3      191.18      200.95     18.73 o 
   6   4   3        0.14       13.32     14.09 o 
   7   4   3        0.08       17.12     14.54 o 
   1   5   3      491.94      492.91     12.55 o 
   2   5   3      452.05      469.71     10.85 o 
   3   5   3      409.29      423.49     12.20 o 
   4   5   3      203.30      206.22     13.36 o 
   5   5   3      160.82      162.26     23.87 o 
   6   5   3        0.90      -10.23     10.23 o 
   7   5   3        8.61      -13.91     13.91 o 
   0   6   3       35.75       37.60      8.57 o 
   1   6   3      336.72      335.90     12.97 o 
   2   6   3      122.88      119.62      8.46 o 
   3   6   3      213.90      198.24     11.14 o 
   4   6   3       17.16       24.84      9.25 o 
   5   6   3        1.63        0.83     13.63 o 
   6   6   3       21.24       39.37     12.96 o 
   1   7   3       68.65       80.16     15.48 o 
   2   7   3       16.90       10.63     19.03 o 
   3   7   3      128.02      130.02     17.73 o 
   4   7   3      177.99      153.16     12.96 o 
   5   7   3       18.05       -2.04     11.66 o 
   6   7   3       22.95       39.92     14.44 o 
   0   8   3        4.27       -6.33     13.75 o 
   1   8   3      170.14      154.18     12.76 o 
   2   8   3      293.78      275.96     22.00 o 
   3   8   3      151.95      159.48     20.43 o 
   4   8   3       11.87        5.94     20.16 o 
   1   9   3        2.32        9.20      9.90 o 
   2   9   3        0.11       -6.47     15.19 o 
   3   9   3        0.03      -11.33     16.42 o 
   0   0   4     4076.32     3953.26     42.21 o 
   1   0   4       61.94       66.10      5.15 o 
   2   0   4     1050.25      984.94     21.25 o 
   3   0   4    11459.22    11991.88    180.48 o 
   4   0   4     2170.66     2036.28     50.89 o 
   5   0   4      494.95      487.70     23.02 o 
   6   0   4        2.38       18.46     11.45 o 
   7   0   4      278.40      279.51     31.04 o 
   8   0   4      187.23      169.01     41.37 o 
   1   1   4      496.91      479.35      8.31 o 
   2   1   4     1910.88     1894.00     24.28 o 
   3   1   4     1542.10     1485.22     27.62 o 
   4   1   4       13.13       26.33      6.81 o 
   5   1   4       45.82       60.48      9.67 o 
   6   1   4        1.53       -7.76      7.76 o 
   7   1   4      561.21      469.11     53.17 o 
   8   1   4       67.32       61.09     16.51 o 
   0   2   4     6642.96     6444.88     47.99 o 
   1   2   4     5760.83     5829.68     40.21 o 
   2   2   4      168.18      245.66      8.14 o 
   3   2   4      854.02      966.49     20.32 o 
   4   2   4      649.50      672.34     16.40 o 
   5   2   4       48.22       13.08     12.52 o 
   6   2   4      564.01      542.46     42.60 o 
   7   2   4      273.32      219.63     18.16 o 
   8   2   4       75.74       28.35     15.71 o 
   1   3   4     1446.47     1406.29     13.47 o 
   2   3   4      717.73      756.98     11.81 o 
   3   3   4     1654.41     1743.47     25.15 o 
   4   3   4      995.50      995.18     19.83 o 
   5   3   4      440.00      456.97     21.36 o 
   6   3   4      736.49      770.79     33.14 o 
   7   3   4       57.57       65.47     13.61 o 
   8   3   4       24.12       30.99     23.02 o 
   0   4   4     1854.80     1798.80     25.28 o 
   1   4   4       25.75       30.24      3.70 o 
   2   4   4      728.40      751.32     11.35 o 
   3   4   4      365.50      381.92     10.47 o 
   4   4   4     1258.66     1239.28     22.21 o 
   5   4   4        5.87       -3.15      8.21 o 
   6   4   4        0.23       17.34     13.87 o 
   7   4   4        0.59       10.13     15.00 o 
   1   5   4      176.11      195.11      9.32 o 
   2   5   4      147.00      140.47     10.58 o 
   3   5   4      184.04      163.85      9.20 o 
   4   5   4      190.57      198.60     14.40 o 
   5   5   4        0.31       -9.78      9.78 o 
   6   5   4       13.21       -4.73     12.13 o 
   7   5   4      434.28      508.25     33.68 o 
   0   6   4      460.38      452.45     18.06 o 
   1   6   4      482.35      470.30     20.54 o 
   2   6   4        0.35        2.64      6.36 o 
   3   6   4      204.15      215.24     18.70 o 
   4   6   4      144.94      172.86     13.97 o 
   5   6   4      172.01      167.22     16.56 o 
   6   6   4      160.23      145.00     18.96 o 
   1   7   4      293.41      294.14     18.26 o 
   2   7   4       31.20       32.35     11.72 o 
   3   7   4      631.34      599.62     53.05 o 
   4   7   4      318.60      286.15     16.00 o 
   5   7   4       95.59       81.07     13.75 o 
   6   7   4       35.21       68.26     16.89 o 
   0   8   4      490.49      508.08     32.45 o 
   1   8   4       20.91       21.54      8.80 o 
   2   8   4      160.38      153.74     18.59 o 
   3   8   4       14.13        6.55     13.91 o 
   4   8   4      195.34      224.35     63.86 o 
   1   9   4       42.70       39.36     12.00 o 
   2   9   4        0.37      -14.58     14.58 o 
   3   9   4        2.17      -16.26     16.26 o 
   1   1   5       30.87       30.63      3.63 o 
   2   1   5       28.46       27.85      4.60 o 
   3   1   5      170.07      208.56     11.58 o 
   4   1   5      869.73      797.30     21.43 o 
   5   1   5      757.55      764.60     25.45 o 
   6   1   5      246.25      226.83     15.92 o 
   8   1   5       14.89       -8.88     13.06 o 
   0   2   5     1795.09     1796.80     22.30 o 
   1   2   5      262.72      264.49      5.60 o 
   2   2   5      242.09      271.33      7.81 o 
   3   2   5      303.04      325.69     12.18 o 
   4   2   5      374.83      394.38     11.81 o 
   5   2   5      101.42      111.16     13.33 o 
   6   2   5        7.86        0.88      9.54 o 
   7   2   5       10.01       31.55     11.21 o 
   8   2   5       36.50       53.89     18.21 o 
   1   3   5      579.52      594.08      9.47 o 
   2   3   5      130.90      149.43      7.42 o 
   3   3   5       15.03       14.73      5.39 o 
   4   3   5      614.40      603.49     17.82 o 
   5   3   5       51.01       86.73     12.98 o 
   6   3   5      199.14      214.10     21.00 o 
   7   3   5      256.27      229.90     18.85 o 
   8   3   5       25.43       -4.76     19.61 o 
   0   4   5     1174.55     1210.71     22.09 o 
   1   4   5       35.10       27.91      3.29 o 
   2   4   5       15.87       15.42      4.21 o 
   3   4   5       78.94       79.66      6.81 o 
   4   4   5        0.23        9.83      7.54 o 
   5   4   5       62.94       66.65     11.44 o 
   6   4   5       43.58       26.38     14.65 o 
   7   4   5       35.21       39.29     15.19 o 
   1   5   5      569.38      590.39     17.11 o 
   2   5   5       37.57       48.26      5.28 o 
   3   5   5        4.39        4.22      6.08 o 
   4   5   5      204.32      207.17     14.90 o 
   5   5   5      196.37      209.21     17.45 o 
   6   5   5      131.11      136.79     18.53 o 
   7   5   5        1.00        1.34     14.11 o 
   0   6   5        1.02       -6.46      7.56 o 
   1   6   5       17.65       13.59      5.87 o 
   2   6   5       83.14       72.30      9.01 o 
   3   6   5        2.33        3.33      6.83 o 
   4   6   5      114.64       87.84     11.51 o 
   5   6   5       33.98       36.04     11.86 o 
   6   6   5        4.02        7.52     14.73 o 
   1   7   5      156.33      151.79     10.78 o 
   2   7   5        0.23        1.42     15.29 o 
   3   7   5       38.97       46.54     25.70 o 
   4   7   5      119.94      114.28     12.41 o 
   5   7   5       66.79       66.92     13.11 o 
   0   8   5       43.33       19.75     14.36 o 
   1   8   5       48.23       64.17     10.33 o 
   2   8   5       20.51       13.75     12.53 o 
   3   8   5       32.94       20.99     33.91 o 
   4   8   5      317.25      269.72     32.70 o 
   1   9   5        9.34       11.51     10.36 o 
   2   9   5       18.89       -3.67     17.01 o 
   3   9   5      132.52      157.95     27.17 o 
   0   0   6     3309.49     3268.99     42.70 o 
   1   0   6      155.25      169.10     11.01 o 
   2   0   6      892.17      763.26     23.73 o 
   3   0   6     4458.61     4378.55     80.29 o 
   4   0   6      921.63      925.55     37.07 o 
   5   0   6      975.49      923.70     44.01 o 
   6   0   6       20.13       34.29     15.82 o 
   7   0   6       21.51        4.04     15.07 o 
   8   0   6       27.87       29.86     22.02 o 
   1   1   6     1202.20     1067.62     13.12 o 
   2   1   6     1408.11     1357.09     20.37 o 
   3   1   6     1194.59     1229.28     21.40 o 
   4   1   6       87.58      117.36     12.96 o 
   5   1   6      720.85      706.76     21.13 o 
   6   1   6        3.68        0.16      9.61 o 
   7   1   6       64.22       61.38     14.26 o 
   8   1   6       27.46       57.78     16.57 o 
   0   2   6     1292.44     1185.27     16.59 o 
   1   2   6     6391.10     6383.29     44.43 o 
   2   2   6      295.23      287.40      8.42 o 
   3   2   6        5.33        9.38      4.75 o 
   4   2   6     1298.78     1174.95     24.74 o 
   5   2   6     2909.99     2812.46     59.57 o 
   6   2   6      524.73      546.98     25.25 o 
   7   2   6        0.66        7.36     11.41 o 
   8   2   6      120.50      117.49     18.97 o 
   1   3   6      444.82      414.62      8.99 o 
   2   3   6      192.53      213.73      7.59 o 
   3   3   6      963.41      928.43     18.11 o 
   4   3   6      676.60      621.68     18.26 o 
   5   3   6        5.06       -2.73      8.22 o 
   6   3   6      726.34      741.57     29.40 o 
   7   3   6      685.76      642.36     30.42 o 
   8   3   6      266.59      198.43     53.94 o 
   0   4   6     1782.01     1708.23     27.92 o 
   1   4   6      586.62      599.52     12.92 o 
   2   4   6      838.23      824.15     14.12 o 
   3   4   6      757.13      719.46     15.25 o 
   4   4   6        1.53        6.29      7.29 o 
   5   4   6      695.53      676.04     23.22 o 
   6   4   6       25.68        5.60     13.66 o 
   7   4   6      157.63      150.91     19.54 o 
   1   5   6     1419.45     1486.44     21.64 o 
   2   5   6       89.30       80.80      7.21 o 
   3   5   6       76.69       84.33      9.15 o 
   4   5   6        8.91       13.02      8.49 o 
   5   5   6      461.39      463.44     22.56 o 
   6   5   6        0.75       -0.28     12.33 o 
   7   5   6        0.09      -13.90     13.90 o 
   0   6   6      393.35      383.60     32.59 o 
   1   6   6       38.87       24.89      8.88 o 
   2   6   6       43.98       44.39      6.49 o 
   3   6   6        0.05        0.72      6.73 o 
   4   6   6      811.33      816.73     33.59 o 
   5   6   6      616.34      614.76     25.97 o 
   6   6   6      146.11      171.47     19.79 o 
   1   7   6        5.65        7.79      7.09 o 
   2   7   6       17.47       36.94     12.14 o 
   3   7   6      470.81      486.42     44.48 o 
   4   7   6       77.62       92.14     13.48 o 
   5   7   6       29.52       19.15     14.25 o 
   0   8   6       53.64        9.21     14.11 o 
   1   8   6       67.83       63.67     10.75 o 
   2   8   6      118.79      133.09     21.47 o 
   3   8   6      318.78      294.53     30.87 o 
   4   8   6       32.40       43.18     21.54 o 
   1   9   6      283.82      243.19     17.31 o 
   2   9   6       16.13       44.98     38.11 o 
   1   1   7       56.37       55.75      4.59 o 
   2   1   7        6.43       10.31      4.51 o 
   3   1   7      197.92      240.09     12.50 o 
   4   1   7       10.39        9.41      7.24 o 
   5   1   7      628.08      655.97     29.91 o 
   6   1   7     2702.85     2394.60     95.56 o 
   7   1   7      182.48      193.09     20.75 o 
   8   1   7       18.49        2.81     13.63 o 
   0   2   7      186.32      183.25      6.22 o 
   1   2   7     1142.35     1195.46     13.83 o 
   2   2   7       27.18       38.99      4.94 o 
   3   2   7       11.20        7.32      4.45 o 
   4   2   7        0.45       -3.71      4.75 o 
   5   2   7        9.25       13.23      9.81 o 
   6   2   7        0.46       17.01     10.84 o 
   7   2   7      128.05      141.99     17.78 o 
   8   2   7        1.71       -1.25     14.67 o 
   1   3   7      503.32      496.52      8.64 o 
   2   3   7      290.82      293.25      8.98 o 
   3   3   7        4.11        4.22      5.49 o 
   4   3   7       29.94       25.67      7.34 o 
   5   3   7      444.91      455.82     21.47 o 
   6   3   7      661.62      676.63     36.96 o 
   7   3   7      178.94      177.64     20.39 o 
   8   3   7        2.46      -33.86     38.21 o 
   0   4   7      118.11      132.56     12.77 o 
   1   4   7      503.92      514.17      9.44 o 
   2   4   7      308.38      362.28      9.96 o 
   3   4   7       36.38       29.71      6.21 o 
   4   4   7      201.17      236.94     16.18 o 
   5   4   7       11.51       -2.15      8.87 o 
   6   4   7        5.38      -12.56     14.18 o 
   7   4   7      103.03       91.61     21.68 o 
   1   5   7      302.71      300.47      9.69 o 
   2   5   7      201.68      222.34     10.20 o 
   3   5   7        3.51        9.48      6.14 o 
   4   5   7      175.74      178.51     15.01 o 
   5   5   7      389.02      422.63     22.34 o 
   6   5   7       26.96       25.45     13.75 o 
   7   5   7       48.33       76.20     27.42 o 
   0   6   7      363.85      429.56     93.08 o 
   1   6   7       33.69       50.14      8.16 o 
   2   6   7        2.98        5.15      6.62 o 
   3   6   7      246.62      266.30     18.57 o 
   4   6   7      134.19      148.38     13.34 o 
   5   6   7       74.43       69.16     13.68 o 
   6   6   7        9.86        9.23     14.24 o 
   1   7   7       84.91       83.91     10.86 o 
   2   7   7        0.01       -1.70      6.30 o 
   3   7   7       15.25       14.55     13.60 o 
   4   7   7      167.79      176.85     25.52 o 
   5   7   7       18.06       34.06     12.73 o 
   0   8   7      124.83      149.62     21.70 o 
   1   8   7        2.46        0.09      8.45 o 
   2   8   7       42.19       33.14     12.00 o 
   3   8   7      149.97      190.57     27.14 o 
   4   8   7      180.86      199.51     29.92 o 
   1   9   7        2.47       24.84     10.52 o 
   2   9   7       31.72      -15.46     15.46 o 
   0   0   8     2459.40     2262.79     33.07 o 
   1   0   8     1813.90     1701.89     28.70 o 
   2   0   8     6518.83     6249.07    102.13 o 
   3   0   8     2398.84     2396.07     53.37 o 
   4   0   8     1227.37     1188.96     38.62 o 
   5   0   8      411.07      366.19     40.96 o 
   6   0   8     1859.39     1849.04     88.30 o 
   7   0   8       61.19       19.49     17.55 o 
   8   0   8        2.22        7.32     19.91 o 
   1   1   8      359.27      295.23      8.36 o 
   2   1   8      938.32      932.41     20.79 o 
   3   1   8     1264.52     1200.88     24.70 o 
   4   1   8      446.12      438.38     21.58 o 
   5   1   8     1337.36     1273.90     35.45 o 
   6   1   8      249.45      255.88     23.21 o 
   7   1   8       17.47       32.41     12.47 o 
   8   1   8      177.42      148.33     19.77 o 
   0   2   8     2589.19     2429.50     26.48 o 
   1   2   8     1870.72     1915.18     19.02 o 
   2   2   8      105.99       94.48      7.47 o 
   3   2   8       20.45       13.26      4.37 o 
   4   2   8      272.74      267.82     14.06 o 
   5   2   8       12.57       -2.52      9.36 o 
   6   2   8        9.40       -1.05     10.10 o 
   7   2   8      184.55      161.64     26.73 o 
   8   2   8      168.31      203.62     25.43 o 
   1   3   8     2962.21     2981.95     26.40 o 
   2   3   8      173.28      202.62      8.45 o 
   3   3   8       25.79       10.17      6.11 o 
   4   3   8        1.31        2.05      7.75 o 
   5   3   8       29.05       13.98      9.49 o 
   6   3   8        1.08        3.94     11.14 o 
   7   3   8      377.82      403.23     26.22 o 
   8   3   8        8.51       13.38     18.76 o 
   0   4   8     1433.98     1443.95     36.06 o 
   1   4   8      525.85      569.09     13.10 o 
   2   4   8     1526.65     1552.03     24.77 o 
   3   4   8      607.07      613.58     26.20 o 
   4   4   8       12.28       14.52      7.83 o 
   5   4   8      131.01      148.24     14.34 o 
   6   4   8      501.67      531.21     30.33 o 
   7   4   8       19.94        1.20     19.91 o 
   1   5   8      253.32      240.17      9.70 o 
   2   5   8      295.38      270.24     11.35 o 
   3   5   8      457.42      470.06     29.42 o 
   4   5   8      314.81      335.99     17.91 o 
   5   5   8      929.59      952.02     34.84 o 
   6   5   8      295.44      323.95     23.69 o 
   7   5   8        5.20       15.19     19.88 o 
   0   6   8       22.94       30.13     15.90 o 
   1   6   8      123.20      125.07     10.22 o 
   2   6   8      323.89      332.15     14.64 o 
   3   6   8       16.36        9.70      7.65 o 
   4   6   8      291.33      306.56     17.24 o 
   5   6   8       25.90       33.04     12.03 o 
   6   6   8       59.48       71.26     17.85 o 
   1   7   8      124.81      129.52     12.67 o 
   2   7   8        5.37       11.29      7.24 o 
   3   7   8      101.86      103.52     14.84 o 
   4   7   8        0.84        8.58     10.03 o 
   5   7   8        8.19        8.98     17.60 o 
   0   8   8      278.23      268.88     22.72 o 
   1   8   8       20.19       12.85      8.96 o 
   2   8   8       51.35       52.40     10.37 o 
   3   8   8       76.51       81.70     21.68 o 
   4   8   8       88.93       73.89     26.82 o 
   1   9   8       68.92       94.33     13.39 o 
   2   9   8       12.11       18.41     21.66 o 
   1   1   9     1913.93     2038.64     24.03 o 
   2   1   9     2886.69     3127.75     43.02 o 
   3   1   9      659.39      698.95     19.25 o 
   4   1   9       18.98       22.76      7.94 o 
   5   1   9      387.01      397.46     36.41 o 
   6   1   9       53.41       47.36     12.04 o 
   7   1   9       28.21        8.56     13.34 o 
   8   1   9        8.03       -6.97     13.51 o 
   0   2   9      251.68      220.92      8.97 o 
   1   2   9      832.49      855.26     15.23 o 
   2   2   9       20.66       21.75      5.84 o 
   3   2   9      132.96      126.08      8.94 o 
   4   2   9       86.32       79.75     10.37 o 
   5   2   9       30.27       18.44     10.19 o 
   6   2   9       13.94       27.13     11.54 o 
   7   2   9       91.91       80.31     19.33 o 
   8   2   9        0.57       -4.04     13.76 o 
   1   3   9     1114.43     1168.71     14.41 o 
   2   3   9       34.21       62.83      5.30 o 
   3   3   9      139.76      141.88     10.82 o 
   4   3   9       15.36       13.64      7.96 o 
   5   3   9       64.99       58.93     20.21 o 
   6   3   9        4.84       18.79     11.29 o 
   7   3   9        5.24       10.32     12.54 o 
   8   3   9       72.93       77.98     25.45 o 
   0   4   9       21.44       34.93      5.69 o 
   1   4   9      148.33      168.79      6.63 o 
   2   4   9       16.58       16.15      5.02 o 
   3   4   9       18.11       14.13      5.92 o 
   4   4   9      112.76      131.17     10.86 o 
   5   4   9       11.97        4.94      9.90 o 
   6   4   9        8.53        0.62     14.02 o 
   7   4   9       36.22        6.73     26.38 o 
   1   5   9      364.35      381.80     12.03 o 
   2   5   9      185.17      171.30     10.12 o 
   3   5   9       28.70       30.31      8.75 o 
   4   5   9        1.89        0.34      8.15 o 
   5   5   9       32.86       44.73     12.16 o 
   6   5   9        0.13      -14.04     14.04 o 
   7   5   9       11.25       -2.27     30.66 o 
   0   6   9      157.64      157.68     17.46 o 
   1   6   9        2.66        6.57      8.25 o 
   2   6   9       32.89       27.88     10.44 o 
   3   6   9      185.50      185.96     20.19 o 
   4   6   9      287.97      280.28     18.93 o 
   5   6   9       12.02        7.01     11.53 o 
   6   6   9       31.54       38.80     16.89 o 
   1   7   9      192.31      197.36     15.05 o 
   2   7   9       16.22       11.08     12.03 o 
   3   7   9       22.07        9.42     14.10 o 
   4   7   9        1.20       13.87     10.98 o 
   5   7   9        1.49       11.86     12.86 o 
   0   8   9        2.06        1.76     28.29 o 
   1   8   9       35.96       21.67      9.44 o 
   2   8   9        9.57       21.26      9.94 o 
   3   8   9       91.39       79.41     12.50 o 
   4   8   9       53.93       40.26     24.64 o 
   1   9   9       56.24       80.15     13.13 o 
   2   9   9        2.21       -5.36      9.84 o 
   0   0  10     4507.83     4300.88     57.44 o 
   1   0  10      472.81      384.10     11.84 o 
   2   0  10     1099.97      929.76     29.51 o 
   3   0  10     3041.85     3217.02     89.23 o 
   4   0  10      746.05      729.59     31.52 o 
   5   0  10      107.36      104.56     41.05 o 
   6   0  10      709.99      795.00     57.76 o 
   7   0  10        0.29       -6.20     14.74 o 
   8   0  10      227.04      286.06     52.85 o 
   1   1  10      365.55      283.21      7.45 o 
   2   1  10        0.03        3.22      5.26 o 
   3   1  10      774.60      773.77     20.69 o 
   4   1  10      124.42      142.83     12.49 o 
   5   1  10      820.53      841.72     26.25 o 
   6   1  10       73.75       68.35     15.74 o 
   7   1  10       48.24       62.15     16.95 o 
   8   1  10       55.66       21.89     15.08 o 
   0   2  10     1732.24     1682.48     25.35 o 
   1   2  10     2167.46     2293.02     23.38 o 
   2   2  10     3863.33     3965.96     43.68 o 
   3   2  10      508.25      624.55     19.74 o 
   4   2  10       89.35      122.66     20.64 o 
   5   2  10       16.31       29.55     11.33 o 
   6   2  10      176.15      188.83     18.45 o 
   7   2  10       56.24       33.23     16.01 o 
   8   2  10        5.46       -3.77     13.72 o 
   1   3  10     3359.55     3373.32     31.56 o 
   2   3  10      484.80      495.92     11.25 o 
   3   3  10        4.33        2.61      5.45 o 
   4   3  10       75.57       63.62     10.67 o 
   5   3  10      545.21      566.33     22.17 o 
   6   3  10       88.67      131.28     20.12 o 
   7   3  10        0.05        8.93     13.14 o 
   0   4  10      132.45      122.35      7.85 o 
   1   4  10       29.18       32.13      4.75 o 
   2   4  10      747.65      716.81     15.92 o 
   3   4  10     2027.45     2044.05     30.95 o 
   4   4  10        1.06       -7.00      8.12 o 
   5   4  10      113.30      109.75     14.46 o 
   6   4  10      336.14      366.90     33.62 o 
   7   4  10       12.26       -9.49     14.75 o 
   1   5  10      173.49      175.71     11.66 o 
   2   5  10        0.12       -2.32      8.58 o 
   3   5  10      188.60      210.65     13.53 o 
   4   5  10       43.10       53.33     11.00 o 
   5   5  10      122.81      154.05     16.56 o 
   6   5  10        0.02       -2.24     13.64 o 
   7   5  10       94.55       81.74     23.89 o 
   0   6  10       42.69       29.81     12.23 o 
   1   6  10      541.13      521.79     20.81 o 
   2   6  10      650.22      692.74     21.02 o 
   3   6  10      160.17      178.56     18.02 o 
   4   6  10      206.11      191.57     18.01 o 
   5   6  10       10.78        2.49     11.75 o 
   6   6  10       56.52       43.86     18.34 o 
   1   7  10      154.07      165.60     22.35 o 
   2   7  10        0.93       -3.13      8.73 o 
   3   7  10      240.76      286.61     18.65 o 
   4   7  10        0.61      -10.03     10.03 o 
   5   7  10      266.47      261.03     44.47 o 
   0   8  10        3.35        2.01     11.94 o 
   1   8  10        7.28        5.74      8.97 o 
   2   8  10      114.54      108.22     13.43 o 
   3   8  10      117.92      132.90     14.49 o 
   4   8  10       43.50       51.50     14.63 o 
   1   9  10       75.40       84.92     19.53 o 
   2   9  10        5.34        7.05     15.47 o 
   1   1  11     4837.73     5230.65     46.87 o 
   2   1  11      973.16     1012.21     18.41 o 
   3   1  11      612.70      671.69     19.68 o 
   4   1  11       56.53       36.68     14.10 o 
   5   1  11      226.39      271.73     17.42 o 
   6   1  11        0.04      -10.91     11.07 o 
   7   1  11        0.91       -3.56     12.87 o 
   8   1  11       22.88       23.95     14.90 o 
   0   2  11     2197.28     2187.54     58.70 o 
   1   2  11      388.85      360.21      9.52 o 
   2   2  11       48.03       63.22      8.08 o 
   3   2  11       33.55       32.03      9.87 o 
   4   2  11      123.38      128.97     12.32 o 
   5   2  11        0.25        3.49     10.57 o 
   6   2  11       23.52       24.26     11.99 o 
   7   2  11        0.89       -1.15     14.27 o 
   8   2  11        1.58       11.95     15.07 o 
   1   3  11      796.62      813.07     14.90 o 
   2   3  11     1349.08     1474.96     23.75 o 
   3   3  11       12.06       13.17      7.10 o 
   4   3  11      129.80      116.84     13.56 o 
   5   3  11       41.73       41.36     12.61 o 
   6   3  11       70.03       77.93     14.88 o 
   7   3  11        0.18       35.74     16.51 o 
   0   4  11      490.59      486.77     13.51 o 
   1   4  11       17.59       21.41      5.49 o 
   2   4  11        9.65        9.02      5.24 o 
   3   4  11       51.66       58.96      8.60 o 
   4   4  11       25.01       14.18      8.10 o 
   5   4  11        3.69        7.74     10.73 o 
   6   4  11       14.93       12.30     16.12 o 
   7   4  11       52.80       37.37     17.69 o 
   1   5  11       21.11       32.02     10.65 o 
   2   5  11      930.46      842.69     22.18 o 
   3   5  11      105.93       98.03     10.98 o 
   4   5  11       64.65       63.08     12.09 o 
   5   5  11       56.14       51.37     14.47 o 
   6   5  11       20.84        4.32     13.94 o 
   7   5  11       28.85       24.88     23.22 o 
   0   6  11       40.12       30.78     12.29 o 
   1   6  11       12.63        4.73      8.08 o 
   2   6  11       79.39       88.81     10.50 o 
   3   6  11       43.86       50.58     11.73 o 
   4   6  11       81.05       81.88     14.40 o 
   5   6  11       67.09       91.49     16.79 o 
   6   6  11       14.56       -4.81     16.05 o 
   1   7  11       33.09       33.63     10.65 o 
   2   7  11      135.39      117.13     14.15 o 
   3   7  11       15.19       23.00     10.44 o 
   4   7  11       94.91       77.19     16.60 o 
   5   7  11       31.55       18.55     15.20 o 
   0   8  11       13.30       20.94     12.77 o 
   1   8  11       26.36       34.32     12.19 o 
   2   8  11        5.17        4.63      9.73 o 
   3   8  11        0.00       -4.80      9.90 o 
   4   8  11       37.69       -2.72     12.54 o 
   1   9  11       37.95       40.36     19.12 o 
   0   0  12     9033.60     9386.81    115.35 o 
   1   0  12     7057.45     7343.19     87.65 o 
   2   0  12      611.52      517.05     37.58 o 
   3   0  12       21.67       26.51     11.00 o 
   4   0  12      493.39      467.80     27.57 o 
   5   0  12        1.26        7.82     13.61 o 
   6   0  12      812.52      724.14     60.35 o 
   7   0  12      167.68      204.42     42.99 o 
   8   0  12       32.19       27.99     22.09 o 
   1   1  12     1326.99     1237.33     18.91 o 
   2   1  12      241.99      257.79     10.25 o 
   3   1  12       62.33       53.15     10.09 o 
   4   1  12       46.73       38.99      9.72 o 
   5   1  12     1255.39     1381.94     59.57 o 
   6   1  12      193.15      220.72     22.51 o 
   7   1  12        0.01        2.29     14.07 o 
   8   1  12        0.12        9.50     15.32 o 
   0   2  12     4420.88     4604.12     68.21 o 
   1   2  12      487.48      471.09     12.69 o 
   2   2  12     6099.86     6181.11     69.54 o 
   3   2  12        0.59        2.09      6.64 o 
   4   2  12        4.90        2.32      8.05 o 
   5   2  12       17.74       -4.14     10.76 o 
   6   2  12      162.49      171.74     24.96 o 
   7   2  12       16.86        4.52     19.59 o 
   8   2  12       40.54       52.91     24.22 o 
   1   3  12     1088.21     1047.09     21.12 o 
   2   3  12      897.01      885.21     15.54 o 
   3   3  12      608.32      614.11     16.61 o 
   4   3  12        6.17        0.73      8.92 o 
   5   3  12      137.17      138.25     14.45 o 
   6   3  12      216.71      232.24     18.38 o 
   7   3  12       43.30       46.92     17.60 o 
   0   4  12     1038.02     1097.00     28.24 o 
   1   4  12       12.62       15.38      4.77 o 
   2   4  12      364.02      389.90     13.04 o 
   3   4  12      443.13      459.60     15.36 o 
   4   4  12      119.96      148.15     11.77 o 
   5   4  12       61.65       65.13     21.17 o 
   6   4  12      381.52      413.16     28.49 o 
   7   4  12       17.14        2.34     18.69 o 
   1   5  12      414.99      402.03     22.82 o 
   2   5  12        1.67       -5.14      6.86 o 
   3   5  12        1.55        7.23     10.45 o 
   4   5  12       13.76       31.23     10.20 o 
   5   5  12      661.77      693.74     31.93 o 
   6   5  12      243.21      237.78     24.55 o 
   0   6  12      687.18      681.49     55.02 o 
   1   6  12      218.55      206.36     22.68 o 
   2   6  12     1110.17     1104.14     32.62 o 
   3   6  12       24.11       24.00     11.95 o 
   4   6  12        5.56        0.43     10.77 o 
   5   6  12        0.06        7.70     13.33 o 
   6   6  12       95.10      126.60     23.97 o 
   1   7  12      164.13      182.62     16.09 o 
   2   7  12       58.39       64.31     12.42 o 
   3   7  12      229.15      223.83     22.09 o 
   4   7  12        5.12        2.94     11.75 o 
   5   7  12      141.04      162.21     44.70 o 
   0   8  12       81.68       53.65     16.91 o 
   1   8  12        7.99        6.08     10.05 o 
   2   8  12       92.39       90.60     19.10 o 
   3   8  12        0.56       -9.52     17.11 o 
   4   8  12       55.74       70.33     16.10 o 
   1   9  12       68.15       71.83     15.34 o 
   1   1  13       92.49      105.31      7.04 o 
   2   1  13      537.13      593.80     14.94 o 
   3   1  13       48.79       52.60      9.60 o 
   4   1  13        0.09        1.85     10.03 o 
   5   1  13     1590.74     1614.72     45.05 o 
   6   1  13        4.89       15.97     12.98 o 
   7   1  13      151.32      169.00     23.33 o 
   8   1  13        3.66       -0.90     13.58 o 
   0   2  13     2030.79     2039.77     39.59 o 
   1   2  13       64.24       69.21      6.91 o 
   2   2  13      101.15      117.10      9.45 o 
   3   2  13       21.58       21.42      7.69 o 
   4   2  13      252.04      253.96     17.09 o 
   5   2  13       33.55       25.28     12.56 o 
   6   2  13       32.42        6.24     25.80 o 
   7   2  13       11.33       21.86     15.45 o 
   1   3  13      464.87      508.76     15.63 o 
   2   3  13      125.19      122.18      7.03 o 
   3   3  13        3.05       21.54      9.12 o 
   4   3  13       25.65        9.94     10.60 o 
   5   3  13      234.25      246.28     18.91 o 
   6   3  13       56.99       54.35     12.70 o 
   7   3  13        3.00       13.19     14.21 o 
   0   4  13      865.36      881.78     19.65 o 
   1   4  13      236.74      243.87      9.03 o 
   2   4  13      150.28      179.14     12.57 o 
   3   4  13      245.19      269.50     18.74 o 
   4   4  13       67.32       55.60     12.55 o 
   5   4  13      158.12      173.50     19.54 o 
   6   4  13       30.88       13.08     14.10 o 
   7   4  13       17.55       32.33     20.73 o 
   1   5  13      409.51      381.63     17.98 o 
   2   5  13       81.05       74.68     10.00 o 
   3   5  13        9.02        1.39      9.97 o 
   4   5  13       10.15        2.34     15.46 o 
   5   5  13        3.52        3.88     13.30 o 
   6   5  13       23.94       25.08     18.67 o 
   0   6  13       84.52       70.05     15.56 o 
   1   6  13        0.04       -8.40      8.40 o 
   2   6  13      161.22      173.54     16.25 o 
   3   6  13       29.23       22.13     10.66 o 
   4   6  13       14.09       21.63     11.80 o 
   5   6  13       68.46       58.49     21.98 o 
   6   6  13        4.31       -5.08     17.08 o 
   1   7  13       39.15       31.77     11.34 o 
   2   7  13       24.32       20.30     10.80 o 
   3   7  13       12.25       17.63     12.99 o 
   4   7  13       53.39       74.11     14.86 o 
   5   7  13       23.32       26.73     16.07 o 
   0   8  13        5.92       -5.70     13.52 o 
   1   8  13       25.00       13.31     11.59 o 
   2   8  13       53.70       29.98     14.62 o 
   3   8  13       53.25       48.99     15.23 o 
   0   0  14      557.68      553.73     17.10 o 
   1   0  14       68.52       66.77      7.82 o 
   2   0  14      951.33      987.00     25.94 o 
   3   0  14       33.22       52.05     13.72 o 
   4   0  14     2076.12     2161.07     59.72 o 
   5   0  14      835.57      813.51     38.43 o 
   6   0  14      751.39      803.07     64.89 o 
   7   0  14      122.55      156.07     41.13 o 
   8   0  14       46.32       35.26     22.61 o 
   1   1  14     1448.25     1327.42     17.08 o 
   2   1  14       18.58        9.77      4.80 o 
   3   1  14      203.99      200.43     13.81 o 
   4   1  14       41.50       36.74     17.91 o 
   5   1  14      506.01      499.84     26.97 o 
   6   1  14       76.14       83.19     19.51 o 
   7   1  14       36.44       71.82     23.07 o 
   8   1  14        2.25      -14.43     20.07 o 
   0   2  14      162.02      188.20     13.42 o 
   1   2  14       16.37        8.83      5.43 o 
   2   2  14     4293.38     4127.07     52.41 o 
   3   2  14       54.66       46.98      8.80 o 
   4   2  14      882.36      835.86     27.33 o 
   5   2  14      413.54      374.90     24.74 o 
   6   2  14       99.92      111.02     18.36 o 
   7   2  14       51.05       64.40     21.99 o 
   1   3  14      840.68      856.30     18.57 o 
   2   3  14        2.51        6.89      7.23 o 
   3   3  14       11.62        4.74      9.37 o 
   4   3  14      167.73      221.10     16.99 o 
   5   3  14     1084.82     1062.70     33.38 o 
   6   3  14      253.60      249.14     19.23 o 
   7   3  14       48.36       56.68     33.83 o 
   0   4  14       50.79       12.99     13.26 o 
   1   4  14        9.75       19.14      5.99 o 
   2   4  14      839.01      859.51     18.86 o 
   3   4  14      306.24      304.58     13.91 o 
   4   4  14     1025.58     1052.79     27.04 o 
   5   4  14       80.71      101.12     22.74 o 
   6   4  14      650.87      573.34     37.84 o 
   7   4  14        2.94       19.93     20.11 o 
   1   5  14      141.85      143.09     13.44 o 
   2   5  14      223.45      215.07     17.38 o 
   3   5  14      455.72      462.44     24.22 o 
   4   5  14       96.91      118.05     16.84 o 
   5   5  14      182.47      209.42     22.26 o 
   6   5  14       25.92       -5.42     14.65 o 
   0   6  14      330.01      392.04     27.07 o 
   1   6  14        2.67       15.75      9.64 o 
   2   6  14      452.90      459.96     36.72 o 
   3   6  14      204.46      194.71     20.71 o 
   4   6  14       40.41       13.08     12.01 o 
   5   6  14       24.09       16.89     19.66 o 
   6   6  14        2.83        0.20     20.04 o 
   1   7  14      472.19      385.73     37.70 o 
   2   7  14      306.15      313.39     30.84 o 
   3   7  14        4.00       -9.29     10.88 o 
   4   7  14       13.77       13.55     17.98 o 
   5   7  14      149.73      163.62     33.89 o 
   0   8  14       33.60       53.99     22.67 o 
   1   8  14       20.39       22.03     11.49 o 
   2   8  14      348.93      326.90     22.04 o 
   3   8  14       11.63        7.35     12.33 o 
   1   1  15        0.10       -0.79      3.82 o 
   2   1  15      800.39      756.19     16.61 o 
   3   1  15      385.37      391.90     20.39 o 
   4   1  15     3436.90     3301.70     55.78 o 
   5   1  15      127.35      143.78     18.06 o 
   6   1  15       55.65       67.72     20.65 o 
   7   1  15        7.51       25.75     19.82 o 
   0   2  15       58.43       67.81     10.53 o 
   1   2  15      286.63      317.75     12.09 o 
   2   2  15      158.33      170.17     13.01 o 
   3   2  15      230.58      242.60     17.69 o 
   4   2  15      324.73      351.01     20.17 o 
   5   2  15        1.34       -6.62     10.66 o 
   6   2  15       27.43       40.43     14.77 o 
   7   2  15       27.20        3.95     21.91 o 
   1   3  15       49.05       47.67      7.64 o 
   2   3  15       79.69       78.40      9.59 o 
   3   3  15      519.54      490.69     28.01 o 
   4   3  15     1727.38     1698.12     46.76 o 
   5   3  15      190.36      166.07     17.51 o 
   6   3  15        9.33        2.13     10.96 o 
   7   3  15       19.05      -16.67     29.24 o 
   0   4  15      217.13      224.69     16.31 o 
   1   4  15      586.52      598.53     22.11 o 
   2   4  15      103.96      117.70     12.68 o 
   3   4  15       17.63       13.28      9.45 o 
   4   4  15      169.00      160.19     18.62 o 
   5   4  15       37.09       30.51     14.11 o 
   6   4  15       45.71       34.19     16.68 o 
   7   4  15       22.38       11.06     20.53 o 
   1   5  15       61.95       77.68     14.27 o 
   2   5  15       38.23       30.65     11.52 o 
   3   5  15      296.87      301.05     24.12 o 
   4   5  15      278.89      307.71     32.77 o 
   5   5  15      174.97      195.05     21.69 o 
   6   5  15      229.83      201.04     28.88 o 
   0   6  15      322.71      327.84     26.30 o 
   1   6  15       72.55       75.18     15.65 o 
   2   6  15       22.94       41.23     12.17 o 
   3   6  15        5.20        6.85     10.97 o 
   4   6  15       20.39       17.31     12.72 o 
   5   6  15       32.34       24.94     14.85 o 
   1   7  15        2.75        3.25     10.37 o 
   2   7  15       52.88       69.17     13.79 o 
   3   7  15       81.87      115.28     19.22 o 
   4   7  15       68.71       58.49     15.45 o 
   0   8  15       43.19       36.00     18.35 o 
   1   8  15      188.25      189.43     18.47 o 
   2   8  15       15.30       25.28     13.82 o 
   3   8  15       33.73       37.05     26.38 o 
   0   0  16      230.46      234.64     29.45 o 
   1   0  16       99.51      100.61      8.89 o 
   2   0  16     1318.25     1325.84     27.86 o 
   3   0  16     2158.70     2153.78     58.33 o 
   4   0  16      928.83      803.26     37.32 o 
   5   0  16        1.19       -4.99     12.23 o 
   6   0  16      640.03      612.24     58.28 o 
   7   0  16      111.03       90.49     33.30 o 
   1   1  16     1848.23     1718.11     20.94 o 
   2   1  16      164.07      164.29      9.39 o 
   3   1  16      134.53      129.22     11.86 o 
   4   1  16       51.31       54.61     15.57 o 
   5   1  16      225.37      212.64     21.30 o 
   6   1  16       62.30       68.49     20.60 o 
   7   1  16       41.03       34.28     21.29 o 
   0   2  16        4.48       -5.22      7.94 o 
   1   2  16      139.85      142.51      9.84 o 
   2   2  16     3039.62     2935.59     36.19 o 
   3   2  16      478.68      491.30     18.58 o 
   4   2  16      955.80      952.61     29.86 o 
   5   2  16      118.31      104.81     18.58 o 
   6   2  16       89.65       64.05     19.80 o 
   7   2  16       41.68       51.94     18.48 o 
   1   3  16       93.53      108.80      9.42 o 
   2   3  16      129.92      122.05     12.94 o 
   3   3  16       58.52       72.16      9.76 o 
   4   3  16        1.41       13.59     10.48 o 
   5   3  16     1539.00     1570.07     41.91 o 
   6   3  16       27.93       12.68     16.25 o 
   7   3  16       11.56       18.41     27.54 o 
   0   4  16       20.68       35.10     14.52 o 
   1   4  16       68.71       77.34      8.34 o 
   2   4  16      103.15      115.96     13.16 o 
   3   4  16      433.86      426.72     20.92 o 
   4   4  16       46.96       47.52     14.38 o 
   5   4  16       36.28       35.27     18.34 o 
   6   4  16      439.67      421.95     37.02 o 
   1   5  16      498.71      556.36     45.54 o 
   2   5  16       91.06       68.32     13.42 o 
   3   5  16      610.96      659.27     42.91 o 
   4   5  16       30.36       16.76     12.58 o 
   5   5  16       31.67       42.12     15.53 o 
   6   5  16      215.69      185.04     28.37 o 
   0   6  16      133.69      122.39     20.44 o 
   1   6  16       43.32       50.89     12.51 o 
   2   6  16     1690.04     1683.41     45.18 o 
   3   6  16        4.47        6.44     10.94 o 
   4   6  16        0.03       12.76     12.50 o 
   5   6  16       84.29       95.73     21.83 o 
   1   7  16      225.87      209.07     18.87 o 
   2   7  16        0.30        2.00     11.72 o 
   3   7  16       92.98       65.82     16.01 o 
   4   7  16        1.14        3.27     14.08 o 
   0   8  16        7.65       14.84     14.94 o 
   1   8  16        7.46        4.58     11.55 o 
   2   8  16        0.38       15.88     14.38 o 
   3   8  16       17.79       31.23     14.65 o 
   1   1  17       32.61       26.96      5.03 o 
   2   1  17      684.41      714.87     21.38 o 
   3   1  17      747.16      666.21     22.54 o 
   4   1  17      260.85      258.40     29.49 o 
   5   1  17       70.12       86.33     16.76 o 
   6   1  17      141.73      158.88     45.53 o 
   7   1  17       56.42       79.21     30.14 o 
   0   2  17      263.31      295.10     28.89 o 
   1   2  17       99.27      116.02      9.80 o 
   2   2  17        0.67       12.30      7.82 o 
   3   2  17      589.75      578.04     20.26 o 
   4   2  17       22.08       14.35     10.88 o 
   5   2  17      194.87      216.11     29.22 o 
   6   2  17        9.94        9.08     12.91 o 
   7   2  17       36.81       12.64     16.56 o 
   1   3  17        0.19        1.33      6.71 o 
   2   3  17        4.25       -4.68      9.17 o 
   3   3  17      342.52      337.50     14.70 o 
   4   3  17      223.45      206.80     22.27 o 
   5   3  17        6.79       11.54     11.66 o 
   6   3  17       10.95       -1.26     13.25 o 
   7   3  17        3.66        7.87     26.97 o 
   0   4  17      463.57      466.70     29.24 o 
   1   4  17      124.60      128.45     13.61 o 
   2   4  17        1.07       10.95     10.88 o 
   3   4  17      281.48      276.88     21.22 o 
   4   4  17       70.02       48.86     14.88 o 
   5   4  17      122.31       96.50     23.74 o 
   6   4  17       28.78       29.43     16.57 o 
   1   5  17       24.40        4.78     10.30 o 
   2   5  17       95.27       96.25     15.55 o 
   3   5  17      135.66      102.41     20.59 o 
   4   5  17       63.88       47.93     14.42 o 
   5   5  17        1.52        5.81     13.63 o 
   6   5  17       26.04       18.10     18.41 o 
   0   6  17       28.08       43.01     15.91 o 
   1   6  17        0.07       14.88     11.18 o 
   2   6  17      158.23      174.03     21.50 o 
   3   6  17       57.30       51.87     14.47 o 
   4   6  17        1.10        1.93     13.31 o 
   5   6  17       34.57       33.54     19.45 o 
   1   7  17       68.15       67.84     29.20 o 
   2   7  17       16.50       15.11     12.04 o 
   3   7  17        6.13        4.71     12.86 o 
   4   7  17       47.88       45.48     17.63 o 
   0   8  17        3.30        9.73     19.79 o 
   1   8  17       53.32       58.44     16.60 o 
   2   8  17      106.39      102.70     18.49 o 
   0   0  18      902.80      806.71     28.89 o 
   1   0  18       81.42       89.63      9.50 o 
   2   0  18      308.59      305.05     15.14 o 
   3   0  18      527.32      562.04     32.11 o 
   4   0  18      156.56      148.94     24.66 o 
   5   0  18      303.24      304.48     43.68 o 
   6   0  18      747.22      796.38     68.18 o 
   7   0  18       52.00       84.04     36.75 o 
   1   1  18     1019.82      985.70     24.97 o 
   2   1  18       78.58       86.95      7.90 o 
   3   1  18       33.35       28.10      7.83 o 
   4   1  18       67.40       53.25     11.74 o 
   5   1  18      288.70      345.38     34.54 o 
   6   1  18       94.06       39.47     19.84 o 
   7   1  18       38.25       25.97     22.38 o 
   0   2  18       90.31       90.03     12.84 o 
   1   2  18      554.32      577.67     15.65 o 
   2   2  18     1994.24     2018.00     36.11 o 
   3   2  18       10.45        6.48      8.45 o 
   4   2  18        7.26        0.65      9.92 o 
   5   2  18      570.29      510.20     26.39 o 
   6   2  18        1.97       -5.03     12.27 o 
   7   2  18      162.77      127.62     29.23 o 
   1   3  18      455.74      459.17     16.40 o 
   2   3  18       42.58       35.67     11.14 o 
   3   3  18      820.78      856.24     28.16 o 
   4   3  18        9.61       19.85     11.48 o 
   5   3  18      447.29      409.60     27.89 o 
   6   3  18        4.15      -11.82     11.82 o 
   7   3  18       11.67       40.28     31.60 o 
   0   4  18       69.80       31.31     16.77 o 
   1   4  18      151.36      170.70     16.43 o 
   2   4  18      412.93      449.52     24.94 o 
   3   4  18      834.16      820.42     56.61 o 
   4   4  18      572.80      532.95     36.98 o 
   5   4  18       10.39       -5.43     12.85 o 
   6   4  18      605.84      544.07     34.95 o 
   1   5  18       22.38       28.12     11.65 o 
   2   5  18      482.76      482.74     26.14 o 
   3   5  18       12.69       16.19     12.81 o 
   4   5  18       65.37       56.25     15.67 o 
   5   5  18      261.71      273.41     25.70 o 
   6   5  18       47.10       35.01     21.18 o 
   0   6  18      545.47      603.33     36.23 o 
   1   6  18        0.17       -3.85     10.48 o 
   2   6  18      219.59      246.55     24.98 o 
   3   6  18      115.08      112.97     17.69 o 
   4   6  18        9.45       22.81     21.96 o 
   5   6  18       35.07       42.05     19.22 o 
   1   7  18      765.81      767.52     32.35 o 
   2   7  18      292.53      301.06     23.27 o 
   3   7  18       62.63       87.29     17.24 o 
   4   7  18        1.18       -1.59     15.37 o 
   0   8  18        2.34        4.83     20.81 o 
   1   8  18      103.26       95.09     19.23 o 
   2   8  18      207.65      222.16     24.54 o 
   1   1  19       98.96       87.72      8.80 o 
   2   1  19      187.45      174.94     11.58 o 
   3   1  19       26.38       15.14      9.27 o 
   4   1  19      174.07      162.36     22.45 o 
   5   1  19      694.22      606.57     32.32 o 
   6   1  19       16.84      -16.69     16.69 o 
   7   1  19       88.70       84.83     26.31 o 
   0   2  19     1041.29      954.88     40.36 o 
   1   2  19      329.99      328.99     18.96 o 
   2   2  19       11.66        5.20      8.59 o 
   3   2  19       45.51       44.28     11.25 o 
   4   2  19       20.81       10.86     13.79 o 
   5   2  19        0.80       -1.24     10.92 o 
   6   2  19        5.44        9.07     13.40 o 
   7   2  19       42.86       32.81     22.65 o 
   1   3  19        1.67       -1.84     10.02 o 
   2   3  19        3.98       11.65     10.13 o 
   3   3  19       67.80       90.84     13.99 o 
   4   3  19       98.43       76.72     14.03 o 
   5   3  19      221.95      181.83     19.60 o 
   6   3  19        1.42        6.93     20.37 o 
   0   4  19      743.99      728.78     35.32 o 
   1   4  19      227.13      227.59     23.66 o 
   2   4  19        2.14       -7.50      9.97 o 
   3   4  19      243.68      224.32     20.78 o 
   4   4  19       15.72       21.93     17.81 o 
   5   4  19       14.04      -12.97     12.97 o 
   6   4  19        0.03        0.80     17.61 o 
   1   5  19       39.52       18.35     11.71 o 
   2   5  19       29.76       53.02     17.10 o 
   3   5  19       97.08      101.18     17.29 o 
   4   5  19       33.41       16.93     13.32 o 
   5   5  19      118.60      140.09     21.56 o 
   0   6  19      646.38      608.76     37.03 o 
   1   6  19       10.33       11.27     11.20 o 
   2   6  19       24.06       30.79     13.06 o 
   3   6  19      178.08      200.62     21.56 o 
   4   6  19       43.72       29.35     15.65 o 
   5   6  19       11.25       15.86     18.66 o 
   1   7  19        1.87       -3.63     11.56 o 
   2   7  19        1.11       11.07     12.35 o 
   3   7  19        0.06       -6.16     14.34 o 
   0   8  19      166.50      151.61     31.60 o 
   1   8  19       72.61       57.88     17.68 o 
   0   0  20       76.28       69.59     13.72 o 
   1   0  20     5130.99     4920.65     66.26 o 
   2   0  20      150.93      160.98     13.11 o 
   3   0  20      457.50      483.01     25.35 o 
   4   0  20      185.75      188.40     24.50 o 
   5   0  20      178.44      136.68     35.85 o 
   6   0  20       10.42       -2.31     25.71 o 
   7   0  20       73.66       19.22     30.95 o 
   1   1  20      851.78      890.44     21.14 o 
   2   1  20       16.57        9.45      6.45 o 
   3   1  20      159.68      166.34     13.93 o 
   4   1  20      148.06      148.36     16.65 o 
   5   1  20      226.97      249.31     34.38 o 
   6   1  20      158.79      117.12     26.39 o 
   7   1  20       70.60       60.17     24.67 o 
   0   2  20     2661.67     2502.95     52.85 o 
   1   2  20      214.45      197.53     10.94 o 
   2   2  20     1016.77     1050.13     26.74 o 
   3   2  20        5.21       15.34     10.40 o 
   4   2  20      173.58      172.69     17.43 o 
   5   2  20        0.21       10.89     11.80 o 
   6   2  20      331.71      313.22     43.57 o 
   7   2  20        7.36       -0.42     21.83 o 
   1   3  20       79.95       99.59     13.28 o 
   2   3  20      423.02      465.28     22.43 o 
   3   3  20      586.02      566.18     38.90 o 
   4   3  20        6.72        0.13     11.90 o 
   5   3  20      132.19      129.50     20.38 o 
   6   3  20        0.21      -13.75     21.66 o 
   0   4  20      394.12      390.04     28.73 o 
   1   4  20      168.60      191.39     19.53 o 
   2   4  20      157.23      163.77     18.89 o 
   3   4  20      377.62      374.71     43.54 o 
   4   4  20      218.24      260.42     23.94 o 
   5   4  20       56.37       52.11     17.15 o 
   6   4  20       35.02       42.14     23.06 o 
   1   5  20      477.80      481.97     33.56 o 
   2   5  20        0.14       16.30     13.63 o 
   3   5  20       20.18       21.46     13.74 o 
   4   5  20      182.91      119.39     23.51 o 
   5   5  20      275.37      265.99     26.26 o 
   0   6  20     1282.44     1240.62     62.79 o 
   1   6  20      369.71      413.95     26.02 o 
   2   6  20      227.63      226.19     36.42 o 
   3   6  20       11.79        4.56     13.06 o 
   4   6  20       47.06       32.24     15.49 o 
   1   7  20       34.54       38.47     14.23 o 
   2   7  20        5.53        0.51     13.55 o 
   3   7  20      150.80      137.84     39.30 o 
   0   8  20       16.89        6.61     21.17 o 
   1   1  21     3579.28     3562.31     68.62 o 
   2   1  21     1059.23     1045.94     23.83 o 
   3   1  21        0.57        2.76      7.87 o 
   4   1  21        0.14        1.17     10.49 o 
   5   1  21      296.20      363.54     24.35 o 
   6   1  21       16.55       -0.12     15.89 o 
   7   1  21        6.77       26.58     22.99 o 
   0   2  21     1339.25     1256.00     36.84 o 
   1   2  21      196.73      221.75     11.45 o 
   2   2  21       62.65       64.04      9.44 o 
   3   2  21      232.71      256.34     19.08 o 
   4   2  21       21.79       28.44     13.15 o 
   5   2  21        9.22       21.72     12.79 o 
   6   2  21       84.38       75.46     20.89 o 
   1   3  21     1254.09     1255.88     33.43 o 
   2   3  21      511.30      551.00     37.48 o 
   3   3  21       55.50       59.12     12.90 o 
   4   3  21        0.27        5.45     11.50 o 
   5   3  21       21.45       26.39     29.48 o 
   6   3  21       13.41       -5.79     27.53 o 
   0   4  21      670.58      713.04     37.50 o 
   1   4  21      369.63      399.78     45.30 o 
   2   4  21       18.66       15.52     12.31 o 
   3   4  21      412.28      430.83     33.42 o 
   4   4  21        6.89        3.45     16.11 o 
   5   4  21       10.90        9.54     15.25 o 
   6   4  21       94.21      118.69     27.08 o 
   1   5  21      262.38      272.02     22.59 o 
   2   5  21      149.81      150.73     19.48 o 
   3   5  21      157.80      189.46     21.81 o 
   4   5  21        0.00        2.94     13.25 o 
   5   5  21        3.12        4.85     18.24 o 
   0   6  21      183.80      186.13     25.35 o 
   1   6  21      215.39      234.10     21.83 o 
   2   6  21       52.97       18.06     14.22 o 
   3   6  21      192.93      226.01     23.66 o 
   4   6  21       62.26       23.04     19.18 o 
   1   7  21      140.82      185.76     21.17 o 
   2   7  21       23.18       20.56     16.18 o 
   3   7  21       12.84       -2.39     14.54 o 
   0   0  22      398.84      385.04     36.16 o 
   1   0  22       31.56       34.72     12.15 o 
   2   0  22     4572.11     4333.91     77.44 o 
   3   0  22      271.28      297.53     22.27 o 
   4   0  22       67.36       57.35     24.83 o 
   5   0  22       24.19       28.11     24.78 o 
   6   0  22       82.09       81.40     35.65 o 
   1   1  22      430.13      447.82     15.97 o 
   2   1  22       21.76       14.88      8.74 o 
   3   1  22      372.85      356.78     16.72 o 
   4   1  22       33.41       40.66     12.48 o 
   5   1  22      121.90      120.32     17.44 o 
   6   1  22      115.48       81.36     32.25 o 
   0   2  22      455.26      425.39     23.80 o 
   1   2  22     1517.54     1446.62     29.04 o 
   2   2  22      796.79      814.80     21.42 o 
   3   2  22        4.47        0.55     10.19 o 
   4   2  22      600.71      622.99     31.31 o 
   5   2  22      128.66      115.50     24.93 o 
   6   2  22      105.33      101.08     23.72 o 
   1   3  22      127.69      153.30     24.38 o 
   2   3  22      375.99      446.09     23.23 o 
   3   3  22      312.01      297.38     21.05 o 
   4   3  22       86.95      116.31     16.48 o 
   5   3  22       97.16       98.37     19.93 o 
   6   3  22        4.92      -15.79     15.79 o 
   0   4  22     1198.23     1188.72     47.98 o 
   1   4  22      149.10      144.82     18.69 o 
   2   4  22     1105.34     1007.97     37.63 o 
   3   4  22      959.73      975.87     38.72 o 
   4   4  22      153.75      136.95     21.12 o 
   5   4  22       37.17       34.63     18.13 o 
   1   5  22      518.19      527.43     29.72 o 
   2   5  22        0.51        8.67     12.86 o 
   3   5  22       57.36       48.37     17.74 o 
   4   5  22        0.83      -11.81     13.46 o 
   5   5  22       29.69       19.90     36.85 o 
   0   6  22       16.66       26.23     16.43 o 
   1   6  22      348.55      298.92     25.85 o 
   2   6  22       17.43        7.68     14.40 o 
   3   6  22      187.31      168.36     21.61 o 
   4   6  22       18.73       18.20     18.36 o 
   1   7  22        0.22      -12.79     12.79 o 
   2   7  22        2.25       -1.56     21.76 o 
   1   1  23       20.62       32.04      8.13 o 
   2   1  23      279.00      342.22     15.77 o 
   3   1  23      466.65      424.32     18.18 o 
   4   1  23       15.59       31.48     12.37 o 
   5   1  23       73.96       66.91     17.96 o 
   6   1  23       38.99       27.03     19.00 o 
   0   2  23       74.31       86.29     16.42 o 
   1   2  23       73.93       98.24     12.05 o 
   2   2  23      163.22      167.21     13.81 o 
   3   2  23        8.84       16.49      9.97 o 
   4   2  23      157.11      189.12     26.14 o 
   5   2  23       12.38       29.68     18.98 o 
   6   2  23        4.38        6.05     28.77 o 
   1   3  23        7.56       19.93     18.07 o 
   2   3  23       13.87        8.76     10.84 o 
   3   3  23      186.80      150.58     18.18 o 
   4   3  23       27.50       41.53     15.83 o 
   5   3  23        0.41       -8.24     13.82 o 
   6   3  23        7.97       38.25     30.62 o 
   0   4  23      634.07      619.98     42.87 o 
   1   4  23       81.04       60.81     15.55 o 
   2   4  23      376.77      383.76     26.63 o 
   3   4  23       19.66       37.98     15.33 o 
   4   4  23      130.41      123.80     20.51 o 
   5   4  23        0.19        6.40     16.14 o 
   1   5  23       23.74       30.74     13.97 o 
   2   5  23        2.17      -10.16     12.11 o 
   3   5  23       21.81        3.10     12.78 o 
   4   5  23       12.06       -7.68     14.13 o 
   0   6  23      434.35      373.02     55.93 o 
   1   6  23        0.05       -2.34     14.64 o 
   2   6  23       74.41       55.86     16.93 o 
   3   6  23       47.95       24.31     16.98 o 
   1   7  23        1.04       -0.50     13.64 o 
   2   7  23        1.22       -5.22     15.21 o 
   0   0  24      754.41      717.38     32.00 o 
   1   0  24      148.93      122.53     15.42 o 
   2   0  24       90.99       71.09     14.18 o 
   3   0  24      107.20      116.09     17.41 o 
   4   0  24      892.99      968.98     47.87 o 
   5   0  24       42.28       63.31     49.95 o 
   6   0  24       72.50       42.76     24.85 o 
   1   1  24       87.78       91.40      9.93 o 
   2   1  24        4.48       -0.05      7.62 o 
   3   1  24      631.11      656.44     24.13 o 
   4   1  24       15.52        7.48     10.79 o 
   5   1  24      170.54      182.54     24.06 o 
   6   1  24      106.90       97.36     30.46 o 
   0   2  24      528.70      550.86     27.30 o 
   1   2  24      964.64      955.19     28.86 o 
   2   2  24      441.70      403.34     22.82 o 
   3   2  24        1.27       -0.67     10.78 o 
   4   2  24      310.19      306.94     33.56 o 
   5   2  24      109.13      107.61     24.07 o 
   6   2  24       26.87       41.83     19.65 o 
   1   3  24      674.59      653.71     36.80 o 
   2   3  24       14.69        1.87     12.09 o 
   3   3  24       57.62       62.43     16.90 o 
   4   3  24       54.33       45.13     16.05 o 
   5   3  24       23.14        0.87     15.75 o 
   0   4  24      876.08      844.48     43.06 o 
   1   4  24       75.69       86.95     16.84 o 
   2   4  24       30.83       27.11     14.59 o 
   3   4  24      301.27      285.17     25.97 o 
   4   4  24        4.07        8.45     14.70 o 
   5   4  24        6.27       18.30     16.56 o 
   1   5  24       57.79       46.00     19.58 o 
   2   5  24       32.86       49.48     16.31 o 
   3   5  24      302.14      310.13     26.96 o 
   4   5  24       15.26       20.48     15.90 o 
   0   6  24      144.90      174.01     27.01 o 
   1   6  24      135.23      134.68     20.46 o 
   2   6  24        1.56       -6.72     13.38 o 
   3   6  24       48.62       21.62     18.45 o 
   1   7  24       37.34       11.11     17.26 o 
   1   1  25      211.29      164.80     14.46 o 
   2   1  25      981.20      962.99     24.63 o 
   3   1  25        4.73       17.63     10.77 o 
   4   1  25      244.86      236.22     18.82 o 
   5   1  25       69.54       47.90     15.52 o 
   6   1  25      355.11      400.53     34.49 o 
   0   2  25       67.96       69.35     15.12 o 
   1   2  25        1.71       10.48     12.10 o 
   2   2  25       28.53       11.39     11.51 o 
   3   2  25      368.67      367.48     35.21 o 
   4   2  25        8.81        8.06     12.72 o 
   5   2  25        7.39       -1.28     14.12 o 
   6   2  25       13.72        2.57     20.55 o 
   1   3  25      138.00      106.35     18.00 o 
   2   3  25      218.87      200.25     22.63 o 
   3   3  25        3.66        8.27     12.96 o 
   4   3  25       88.09       65.16     18.24 o 
   5   3  25       11.36       25.18     17.92 o 
   0   4  25       21.46       18.18     29.47 o 
   1   4  25        1.30       14.56     13.28 o 
   2   4  25       10.95      -12.01     12.72 o 
   3   4  25      238.96      218.28     24.57 o 
   4   4  25       45.83       40.23     17.04 o 
   5   4  25       21.74       55.79     34.64 o 
   1   5  25       56.00       81.05     17.72 o 
   2   5  25       40.11       73.78     22.30 o 
   3   5  25        1.56        6.70     14.42 o 
   4   5  25        1.95       16.22     36.85 o 
   0   6  25        3.07      -15.07     15.07 o 
   1   6  25       45.55       32.42     15.51 o 
   2   6  25        3.96        5.16     14.45 o 
   3   6  25       72.62       44.47     28.92 o 
   0   0  26      884.12      875.23     36.45 o 
   1   0  26      191.77      159.53     18.01 o 
   2   0  26       73.71       74.98     26.61 o 
   3   0  26       34.94       23.50     15.39 o 
   4   0  26      253.22      198.49     28.57 o 
   5   0  26      138.90      217.97     55.12 o 
   6   0  26       27.66       29.75     25.57 o 
   1   1  26       80.27       87.15     16.08 o 
   2   1  26        0.04        3.84      9.65 o 
   3   1  26      384.77      396.63     24.16 o 
   4   1  26        0.13       -3.03     12.17 o 
   5   1  26      109.87      103.72     22.53 o 
   0   2  26      312.45      313.53     25.15 o 
   1   2  26        6.89       -3.45     10.18 o 
   2   2  26        4.42       18.14     12.65 o 
   3   2  26       12.78        4.90     13.45 o 
   4   2  26      711.42      724.16     32.39 o 
   5   2  26      232.52      300.42     30.00 o 
   1   3  26      466.22      509.82     29.53 o 
   2   3  26       44.35       33.03     14.77 o 
   3   3  26      323.18      362.11     44.16 o 
   4   3  26       25.48       18.95     28.85 o 
   5   3  26       19.38       31.37     21.43 o 
   0   4  26     1721.95     1604.43     93.39 o 
   1   4  26       13.16       16.30     13.81 o 
   2   4  26       58.59       34.63     16.75 o 
   3   4  26        0.51       -2.66     14.60 o 
   4   4  26        4.95       -6.09     16.63 o 
   1   5  26       46.73       71.26     17.28 o 
   2   5  26       35.33       36.65     16.48 o 
   3   5  26       47.82       75.29     19.16 o 
   0   6  26        3.98        0.42     36.79 o 
   1   6  26       38.20        7.84     14.95 o 
   2   6  26        1.22       -1.70     17.54 o 
   1   1  27       17.24        1.23      9.56 o 
   2   1  27      282.49      276.67     20.84 o 
   3   1  27        1.50       -6.12     11.36 o 
   4   1  27      161.98      184.88     20.43 o 
   5   1  27      241.51      285.93     31.17 o 
   0   2  27        8.18       12.58     15.31 o 
   1   2  27       64.46       65.77     13.86 o 
   2   2  27       16.11       -2.71     11.62 o 
   3   2  27       11.54       23.24     13.22 o 
   4   2  27        1.44        4.80     13.23 o 
   5   2  27        4.65       19.21     22.70 o 
   1   3  27       32.90        8.90     13.62 o 
   2   3  27       27.52       11.47     13.96 o 
   3   3  27        1.40        5.66     13.97 o 
   4   3  27      164.40      178.86     29.46 o 
   5   3  27       21.35       -8.56     16.67 o 
   0   4  27        0.27       -4.47     15.33 o 
   1   4  27       76.78       66.41     17.33 o 
   2   4  27       48.70       77.52     18.67 o 
   3   4  27        3.61       19.81     18.35 o 
   4   4  27       11.89       -4.26     16.75 o 
   1   5  27       12.77       18.05     14.73 o 
   2   5  27        0.86       19.74     17.82 o 
   3   5  27       17.88       16.16     17.62 o 
   0   6  27       33.17       39.26     22.15 o 
   1   6  27       23.92       20.15     18.86 o 
   0   0  28     1240.94     1178.89     74.39 o 
   1   0  28      250.03      320.60     46.56 o 
   2   0  28      104.81       98.29     23.92 o 
   3   0  28       50.75       74.39     34.07 o 
   4   0  28      789.70      832.64     74.18 o 
   5   0  28       55.61       39.10     33.66 o 
   1   1  28      109.70      126.66     14.42 o 
   2   1  28       28.99       37.66     12.81 o 
   3   1  28      516.28      587.65     29.47 o 
   4   1  28        9.06      -12.67     15.02 o 
   5   1  28        0.59       25.23     18.52 o 
   0   2  28      141.24      178.81     24.66 o 
   1   2  28       44.55       38.74     13.10 o 
   2   2  28        0.37       -1.34     12.03 o 
   3   2  28       72.03       84.43     18.31 o 
   4   2  28      112.11      106.98     19.03 o 
   5   2  28       49.58       16.92     27.01 o 
   1   3  28      198.50      258.35     24.71 o 
   2   3  28       65.34       70.02     18.42 o 
   3   3  28       27.82        2.88     14.33 o 
   4   3  28       22.40      -13.56     15.91 o 
   0   4  28     1301.00     1257.49    174.36 o 
   1   4  28        7.56       12.34     22.09 o 
   2   4  28       58.41       42.18     17.65 o 
   3   4  28      113.63      164.08     24.28 o 
   4   4  28      199.27      215.18     28.19 o 
   1   5  28      135.23      132.70     22.35 o 
   2   5  28        3.93       -0.96     16.56 o 
   3   5  28      290.62      298.53     41.47 o 
   0   6  28        6.44        5.48     25.11 o 
   1   1  29      139.07      147.57     18.48 o 
   2   1  29      114.57      136.13     18.46 o 
   3   1  29       98.46       99.08     17.19 o 
   4   1  29       76.34      113.17     21.79 o 
   5   1  29       22.08       18.50     20.49 o 
   0   2  29      203.57      243.16     27.84 o 
   1   2  29        1.95       -4.29     12.74 o 
   2   2  29        2.93       -5.31     13.23 o 
   3   2  29       94.56       57.96     18.19 o 
   4   2  29       95.39      109.70     22.16 o 
   1   3  29        2.21       13.41     14.07 o 
   2   3  29       10.50       12.49     25.19 o 
   3   3  29        0.02      -13.82     13.82 o 
   4   3  29        5.36       -7.39     18.39 o 
   0   4  29      102.75      101.11     23.94 o 
   1   4  29        0.43        0.64     19.54 o 
   2   4  29        0.59        3.60     15.59 o 
   3   4  29      115.21      118.98     22.54 o 
   1   5  29       23.71       14.11     16.32 o 
   2   5  29        2.33        7.57     16.20 o 
   0   0  30     1267.62     1308.96     82.58 o 
   1   0  30      171.48      180.61     28.93 o 
   2   0  30       43.05       69.06     23.06 o 
   3   0  30      135.83      193.30     47.29 o 
   4   0  30      595.29      713.43     73.66 o 
   1   1  30      172.17      150.97     23.22 o 
   2   1  30       29.77       18.15     16.22 o 
   3   1  30      257.67      244.69     28.00 o 
   4   1  30        0.07       51.77     33.64 o 
   0   2  30       82.50       65.14     31.55 o 
   1   2  30        1.18       -3.74     12.87 o 
   2   2  30       13.71       18.25     25.84 o 
   3   2  30      156.68      161.81     23.77 o 
   4   2  30       40.94       48.54     19.71 o 
   1   3  30       60.10       81.34     18.62 o 
   2   3  30      118.76      151.43     23.21 o 
   3   3  30       95.75       63.08     19.77 o 
   0   4  30      595.89      565.15     42.92 o 
   1   4  30        0.98        8.17     16.17 o 
   2   4  30       44.28       32.97     18.71 o 
   3   4  30        8.10       17.03     18.56 o 
   1   5  30      115.83      142.06     25.63 o 
   1   1  31       37.94       14.70     15.51 o 
   2   1  31       39.48       26.94     17.09 o 
   3   1  31       10.45        2.75     20.70 o 
   4   1  31      100.70      156.81     33.44 o 
   0   2  31      125.60      118.47     36.58 o 
   1   2  31       30.28       37.19     20.52 o 
   2   2  31        9.33        7.85     20.03 o 
   3   2  31        4.28       15.48     28.76 o 
   1   3  31        0.48       37.57     17.19 o 
   2   3  31      126.97      152.42     23.79 o 
   3   3  31       45.04       75.52     21.38 o 
   0   4  31       48.14       52.93     31.47 o 
   1   4  31       11.11      -11.08     19.02 o 
   2   4  31       59.38       55.28     23.14 o 
   1   0  32       29.00       39.12     21.19 o 
   2   0  32       59.20       97.71     38.37 o 
   3   0  32       24.02       22.15     34.68 o 
   1   1  32      192.13      187.90     25.52 o 
   2   1  32        0.02       -7.86     16.69 o 
   3   1  32       81.52       63.36     27.38 o 
   0   2  32      129.23      133.76     41.49 o 
   1   2  32      117.67      127.81     27.85 o 
   2   2  32       36.50       11.04     22.00 o 
   3   2  32        7.05       21.03     35.53 o 
   1   3  32       37.73      -10.79     20.19 o 
   2   3  32       18.22        2.39     20.06 o 
   0   4  32      692.03      702.12     71.83 o 
   1   4  32        6.63        8.37     17.62 o 
   1   1  33      482.78      588.45     46.55 o 
   2   1  33       12.17       19.08     41.96 o 
   3   1  33        0.45      -30.54     30.66 o 
   0   2  33        0.02      -16.06     26.73 o 
   1   2  33      107.53       86.88     27.14 o 
   2   2  33       16.17       23.75     44.57 o 
   1   3  33      312.15      407.52     42.31 o 
   0   0  34       59.32       -1.01     30.78 o 
   1   0  34      196.06      193.75     48.75 o 
   2   0  34        9.09       33.91     31.88 o 
   1   1  34      155.49      201.15     33.67 o 
   2   1  34        0.03        4.10     31.60 o 
   0   2  34      375.32      402.59     59.50 o 
   1   2  34      582.74      692.07     52.41 o 
   1   1  35        0.18      -20.42     21.65 o 
                                                 
